# Supplementary material for: Tracing specificity of immune landscape remodeling associated with distinct anticancer treatments
Source: iScience. 2025 Feb 20;28(3):112071. doi: 10.1016/j.isci.2025.112071 (PMC11930375; doi:10.1016/j.isci.2025.112071)
Supplement: Data S1. Percentage of HCC patients from the indicated cohorts with alterations of genes found in Alb-R26Met transposon studies:27 overexpression of 29 predicted oncogenes, downregulation of 84 predicted tumor suppressors, and altered expression of 137 deregulated genes [file mmc2.xlsx]

## Sheet: Table S2
Table S2. Percentage of HCC patients from the indicated cohorts with alterations of genes found in Alb-R26Met transposon studies: overexpression of 29 predicted oncogenes, downregulation of 84 predicted tumour suppressors, and altered expression of 137 deregulated genes.
gene_name	gene_type	Regulation	TCGA LIHC	LIRI-JP	LICA-FR	HCC NatComm
GHR	tumor suppressor	down	76.65	80.52	77.5	93.16
CFHR3	tumor suppressor	down	67.22	68.4	75	64.1
C8A	tumor suppressor	down	60.38	69.26	70	74.36
FOXO1	tumor suppressor	down	59.91	30.3	46.25	17.09
PTPRD	tumor suppressor	down	49.53	41.13	51.25	69.23
CPS1	tumor suppressor	down	47.17	49.78	46.25	67.52
ABCA6	tumor suppressor	down	40.33	37.66	31.25	46.15
GPHN	tumor suppressor	down	39.62	31.17	50.62	56.41
PSD3	tumor suppressor	down	36.79	35.5	44.38	53.85
KYNU	tumor suppressor	down	35.61	33.77	9.38	39.32
MYO1B	tumor suppressor	down	33.96	21.65	26.88	21.37
DPYD	tumor suppressor	down	31.84	21.65	20	56.41
UGT1A3	tumor suppressor	down	31.6	28.14		69.23
UGT1A10	tumor suppressor	down	31.6	32.9	100	41.03
UGT1A6	tumor suppressor	down	31.13	29	100	12.82
NCOR1	tumor suppressor	down	29.01	12.12	30	27.35
ABCA1	tumor suppressor	down	28.54	25.97	56.25	32.48
PID1	tumor suppressor	down	27.59	22.51	58.13	39.32
RSC1A1	tumor suppressor	down	27.36	18.18	100	37.61
FNDC3A	tumor suppressor	down	26.89	16.45	21.25	11.11
PROX1	tumor suppressor	down	25.24	41.13	26.88	43.59
FERMT2	tumor suppressor	down	25	20.35	35.62	17.95
ADK	tumor suppressor	down	24.76	33.33	53.75	38.46
A1CF	tumor suppressor	down	24.29	22.51	19.38	57.26
GBE1	tumor suppressor	down	23.82	17.32	25	18.8
APOB	tumor suppressor	down	22.41	22.08	11.25	47.01
ARHGEF12	tumor suppressor	down	20.28	9.96	11.25	11.11
LONP2	tumor suppressor	down	19.34	36.36	61.88	43.59
EPAS1	tumor suppressor	down	18.87	21.65	53.12	21.37
ELL2	tumor suppressor	down	17.92	16.45	51.88	8.55
ABCD3	tumor suppressor	down	16.75	15.58	16.88	4.27
NFIA	tumor suppressor	down	16.51	16.02	23.12	39.32
QKI	tumor suppressor	down	15.33	6.49	10.62	2.56
FN1	tumor suppressor	down	14.15	7.79	5	36.75
DENND5B	tumor suppressor	down	13.68	6.93	4.38	9.4
ATP13A3	tumor suppressor	down	13.68	3.46	2.5	1.71
TMEM170B	tumor suppressor	down	13.44	10.82	12.5	3.42
ITCH	tumor suppressor	down	12.5	4.76	4.38	13.68
RBM47	tumor suppressor	down	12.26	6.06	36.25	5.13
EVI5	tumor suppressor	down	12.03	3.46	21.25	16.24
ANKRD17	tumor suppressor	down	11.79	3.9	12.5	5.98
AFF4	tumor suppressor	down	11.79	3.9	35.62	1.71
FCHSD2	tumor suppressor	down	11.56	11.69	29.38	25.64
HECTD1	tumor suppressor	down	10.85	7.36	13.75	10.26
CALD1	tumor suppressor	down	10.14	5.63	8.75	2.56
LMBRD2	tumor suppressor	down	9.43	13.42	5.62	5.13
RMND5A	tumor suppressor	down	9.2	1.3	9.38	5.98
ATRX	tumor suppressor	down	7.78	3.46	0.62	0.85
RBPMS	tumor suppressor	down	7.08	12.55	93.12	37.61
LARP4	tumor suppressor	down	7.08	3.03	11.88	1.71
PTEN	tumor suppressor	down	6.13	3.46	23.12	4.27
PDXDC1	tumor suppressor	down	6.13	3.03	0	35.04
LACTB2	tumor suppressor	down	5.9	5.19	11.88	2.56
ASH1L	tumor suppressor	down	5.19	3.46	2.5	5.13
NCOA2	tumor suppressor	down	5.19	20.78	5.62	1.71
ZNF571	tumor suppressor	down	5.19	5.63	28.75	5.98
MKLN1	tumor suppressor	down	5.19	0.43	11.25	2.56
PICALM	tumor suppressor	down	5.19	0	6.25	0.85
CREBBP	tumor suppressor	down	4.95	1.3	25	30.77
TAOK1	tumor suppressor	down	4.48	1.3	1.88	0
DENND1B	tumor suppressor	down	4.48	1.73	0.62	0.85
STAG2	tumor suppressor	down	4.25	0.43	0	0
SON	tumor suppressor	down	4.01	4.33	24.38	11.11
USP47	tumor suppressor	down	4.01	0.43	16.25	0
SEC63	tumor suppressor	down	3.77	2.16	15.62	3.42
LRCH3	tumor suppressor	down	3.54	12.99	30	8.55
DDX6	tumor suppressor	down	3.54	0.87	16.25	0
USP34	tumor suppressor	down	3.3	0.43	35	4.27
RBM25	tumor suppressor	down	3.07	4.76	38.12	29.91
ARNT	tumor suppressor	down	3.07	0.43	5	11.11
ZFAND3	tumor suppressor	down	2.59	0	14.37	0
PAPD4	tumor suppressor	down	2.59	0.87
CAB39	tumor suppressor	down	2.59	1.73	2.5	0
SLC22A23	tumor suppressor	down	2.36	2.16	60	17.09
ABI1	tumor suppressor	down	1.89	0.87	1.88	0
CUL3	tumor suppressor	down	1.89	0.87	4.38	0
ACACA	tumor suppressor	down	1.65	1.3		9.4
CUL1	tumor suppressor	down	1.65	0	8.75	0
CLTC	tumor suppressor	down	1.42	0	0.62	0
ZNF592	tumor suppressor	down	1.18	0.43	34.38	64.96
CELF1	tumor suppressor	down	1.18	0	50	13.68
CNOT1	tumor suppressor	down	0.71	0	9.38	4.27
LARP4B	tumor suppressor	down	0.47	0	6.25	0
FAM59A	tumor suppressor	down		54.55
LARP1	oncogene	up	54.01	58.44	6.25	0
LUC7L3	oncogene	up	48.35	18.18	1.88	0
CAPRIN1	oncogene	up	40.33	28.57	15	9.4
FAM193A	oncogene	up	38.68	19.05	0	0
TLK2	oncogene	up	35.85	21.65	0.62	3.42
PSMD11	oncogene	up	34.91	28.57	2.5	4.27
SETD5	oncogene	up	33.96	10.82	0	0
SMURF2	oncogene	up	33.49	21.65	17.5	29.06
NEK7	oncogene	up	33.25	33.77	46.25	49.57
ARPC2	oncogene	up	33.02	24.68	4.38	27.35
PARD3	oncogene	up	31.6	28.14	6.25	3.42
KCMF1	oncogene	up	29.48	18.61	0	2.56
NIPBL	oncogene	up	29.25	13.42	9.38	0.85
TLK1	oncogene	up	28.54	8.23	10	3.42
KDM4A	oncogene	up	28.3	29.87	3.12	0.85
ACSL3	oncogene	up	26.42	24.24	14.37	40.17
NBEAL1	oncogene	up	26.42	11.69	0	0
YAP1	oncogene	up	26.18	15.15	5.62	24.79
SPPL3	oncogene	up	25.24	19.48	0	0.85
MTSS1	oncogene	up	25	22.51	10	0.85
C7orf55-LUC7L2	oncogene	up	23.11
RAF1	oncogene	up	21.7	11.69	0	0
WTAP	oncogene	up	16.75	9.96	0.62	5.13
CTNND1	oncogene	up	16.04	8.66	1.25	0
NFIB	oncogene	up	14.39	8.66	5	0
INSR	oncogene	up	14.39	16.02	1.88	1.71
EGFR	oncogene	up	12.26	12.55	2.5	0.85
UBE3A	oncogene	up	10.61	2.6	54.37	1.71
TMEM59	oncogene	up	4.72	6.06	63.12	0
CHKA	deregulated	up_down	60.38	13.42	1.88	10.26
RFWD2	deregulated	up_down	57.08	52.81
NSD1	deregulated	up_down	52.59	37.23	3.75	0
LPGAT1	deregulated	up_down	50.94	35.5	21.25	39.32
CTNNA1	deregulated	up_down	49.06	34.63	8.12	12.82
UBR5	deregulated	up_down	47.88	46.32	13.12	5.98
ZFC3H1	deregulated	up_down	45.99	22.94	1.25	2.56
DGCR2	deregulated	up_down	45.99	43.29	0	0
PPP2R5A	deregulated	up_down	43.63	49.78	19.38	39.32
ACTN4	deregulated	up_down	42.22	23.81	100	5.98
GPBP1	deregulated	up_down	42.22	15.58	5.62	2.56
DHX9	deregulated	up_down	41.51	24.68	7.5	12.82
ATXN2	deregulated	up_down	41.27	16.02	0	0.85
SND1	deregulated	up_down	41.27	40.69	4.38	4.27
PACSIN2	deregulated	up_down	41.04	29.44	2.5	10.26
PRPF39	deregulated	up_down	41.04	15.58	0	5.13
TLE1	deregulated	up_down	40.33	39.83	3.75	6.84
GBF1	deregulated	up_down	38.92	13.42	0	0
WDR26	deregulated	up_down	37.26	17.32	8.75	11.97
TAX1BP1	deregulated	up_down	37.26	34.2	39.38	43.59
ZFR	deregulated	up_down	36.32	17.75	5	1.71
ARFGEF1	deregulated	up_down	36.08	32.03	18.12	7.69
PSMD1	deregulated	up_down	36.08	36.36	5.62	17.95
HS6ST1	deregulated	up_down	35.61	38.96	1.25	26.5
ATL3	deregulated	up_down	35.38	32.47	3.12	6.84
GGNBP2	deregulated	up_down	35.38	12.12		0.85
ZC3H11A	deregulated	up_down	34.67	9.96	0.62	0
EWSR1	deregulated	up_down	33.73	8.66	0	0
GSK3B	deregulated	up_down	33.02	12.99	2.5	0.85
OTUD7B	deregulated	up_down	32.55	28.57		6.84
UHRF2	deregulated	up_down	31.84	12.55	0	1.71
CDK12	deregulated	up_down	31.6	19.48	3.12	0
SF3B1	deregulated	up_down	31.6	7.79	1.25	0
ANKRD11	deregulated	up_down	31.37	16.88	0	0
TAF15	deregulated	up_down	30.9	12.99		0
DCAF8	deregulated	up_down	29.01	9.52	0	0
EPB41	deregulated	up_down	28.3	10.82	5.62	0
PSMC3	deregulated	up_down	27.83	23.38	1.25	0
MTFR1	deregulated	up_down	27.59	30.74	15.62	15.38
WAC	deregulated	up_down	27.59	13.85	4.38	2.56
SP3	deregulated	up_down	27.36	16.45	6.88	5.13
ST3GAL3	deregulated	up_down	26.65	18.61	0	0
STIM2	deregulated	up_down	26.65	9.52	0.62	0.85
CCNT2	deregulated	up_down	26.42	2.16	0	0
SNX13	deregulated	up_down	26.18	18.18	4.38	0.85
RNF169	deregulated	up_down	26.18	12.12	0	0
HERC4	deregulated	up_down	25.71	7.36	1.88	0.85
RAB2A	deregulated	up_down	25.71	24.68	15.62	23.93
PPP4R3A	deregulated	up_down	24.53		0.62	0.85
ACTR3	deregulated	up_down	24.29	21.21	16.25	42.74
SEC16B	deregulated	up_down	24.06	20.35	0	1.71
GIGYF2	deregulated	up_down	24.06	9.96	1.88	0
KPNA4	deregulated	up_down	23.82	7.79	2.5	16.24
SETD2	deregulated	up_down	23.58	6.49	1.25	0
ATL2	deregulated	up_down	23.35	15.58	1.25	1.71
RANBP9	deregulated	up_down	23.35	12.99	8.12	6.84
ZMYM2	deregulated	up_down	23.11	9.09	1.25	0.85
IPO7	deregulated	up_down	22.88	18.18	10.62	18.8
YTHDF3	deregulated	up_down	22.88	19.48	18.12	20.51
PDCD4	deregulated	up_down	22.88	8.23	3.12	0.85
CCNY	deregulated	up_down	22.88	21.21	7.5	8.55
CYB5B	deregulated	up_down	22.41	18.61	7.5	17.09
PSMB2	deregulated	up_down	22.41	24.24	35	5.13
PUM2	deregulated	up_down	22.17	9.09	1.88	1.71
FNDC3B	deregulated	up_down	21.7	20.35	5.62	20.51
SNTB1	deregulated	up_down	21.7	23.38	19.38	11.97
TNRC6B	deregulated	up_down	21.7	6.49	0.62	0
RNF111	deregulated	up_down	21.46	6.93	3.75	0
ZHX3	deregulated	up_down	21.46	9.52	1.25	0
BRD4	deregulated	up_down	20.75	4.33	0	0.85
PHF3	deregulated	up_down	20.52	12.55	8.12	0
TOP1	deregulated	up_down	20.05	4.33	2.5	1.71
WWP1	deregulated	up_down	20.05	23.38	18.12	8.55
CXADR	deregulated	up_down	19.81	18.18	16.25	1.71
PAPOLA	deregulated	up_down	19.58	10.82	3.12	3.42
TRIP12	deregulated	up_down	19.58	15.15	5.62	0
WASL	deregulated	up_down	19.34	8.23	14.37	8.55
PPP2CA	deregulated	up_down	19.1	5.63	0.62	34.19
MED13	deregulated	up_down	18.87	15.58	19.38	0
PUM1	deregulated	up_down	18.16	9.52	2.5	0
CSDE1	deregulated	up_down	17.92	9.96	13.12	2.56
NUFIP2	deregulated	up_down	17.69	8.23	3.12	5.98
STARD13	deregulated	up_down	17.45	9.52	5	1.71
RRBP1	deregulated	up_down	17.45	3.46	1.88	0.85
MAN2A1	deregulated	up_down	17.45	28.57	18.12	0.85
TRPM7	deregulated	up_down	16.75	7.79	7.5	0.85
VCPIP1	deregulated	up_down	16.51	15.15	18.75	27.35
PCMTD1	deregulated	up_down	16.27	19.91	16.88	14.53
PTPRK	deregulated	up_down	16.04	14.72	100	0
RLF	deregulated	up_down	15.57	1.73	0	7.69
TNKS2	deregulated	up_down	15.57	3.9	3.12	0.85
PRDM2	deregulated	up_down	15.33	4.76	0	0.85
PPM1B	deregulated	up_down	15.33	10.39	1.25	5.98
RC3H1	deregulated	up_down	15.33	11.26	5	0.85
MGRN1	deregulated	up_down	15.09	9.52	0	0
WAPL	deregulated	up_down	15.09		3.12	0.85
OSBPL9	deregulated	up_down	14.39	6.49	1.88	0.85
NR5A2	deregulated	up_down	13.68	8.23	12.5	0.85
JAK1	deregulated	up_down	13.68	6.06	11.25	0
LRIG1	deregulated	up_down	13.44	8.66	0	0.85
HDLBP	deregulated	up_down	13.21	6.93	0	0
ZFYVE1	deregulated	up_down	12.74	10.39	0	0
ZBTB20	deregulated	up_down	12.5	11.69	0	0
PPARA	deregulated	up_down	12.5	3.9	2.5	0
TPP2	deregulated	up_down	12.5	2.6	3.75	0
INSIG2	deregulated	up_down	12.26	5.19	10	16.24
SPAG9	deregulated	up_down	12.26	6.93	6.25	0
THRAP3	deregulated	up_down	11.79	3.46	0	0
PPP2R5E	deregulated	up_down	11.32	6.06	1.88	17.09
RAD23B	deregulated	up_down	11.08	4.33	3.12	0
SEC24A	deregulated	up_down	10.85	6.93	5.62	5.98
CFLAR	deregulated	up_down	10.85	8.23	0.62	0
PAFAH1B1	deregulated	up_down	10.61	6.93	0.62	0.85
NUMB	deregulated	up_down	10.38	1.73	0	0
CFH	deregulated	up_down	10.14	6.06	6.88	7.69
RAB7A	deregulated	up_down	10.14	6.49	3.75	0
AP1G1	deregulated	up_down	9.91	0.87	0	0
JMJD1C	deregulated	up_down	9.43	1.73	5	0
RAPH1	deregulated	up_down	9.2	1.73	0.62	0
ZRANB1	deregulated	up_down	9.2	7.79	1.25	0
NR3C1	deregulated	up_down	8.96	8.23	15.62	0.85
UBE2G1	deregulated	up_down	8.73	4.33	3.12	0
C4orf19	deregulated	up_down	8.02	3.46	0.62	0
RABEP1	deregulated	up_down	8.02	1.3	1.25	0
YWHAE	deregulated	up_down	8.02	5.19	100	0.85
SORBS2	deregulated	up_down	6.6	6.49	8.12	0
TXNDC11	deregulated	up_down	6.37	2.16	0	0
CPEB4	deregulated	up_down	5.9	4.76	16.25	5.13
PAH	deregulated	up_down	5.66	5.63	5	0
ECE1	deregulated	up_down	5.66	6.49	0	0
STRN3	deregulated	up_down	5.66	1.73	0	0
SHB	deregulated	up_down	5.19	2.16	0	1.71
PEX14	deregulated	up_down	4.72	3.03	0	0
NR1H4	deregulated	up_down	3.07	0.87	0.62	0
UBE2D3	deregulated	up_down	1.89	0	0	0
SLC35D1	deregulated	up_down	0.94	1.3	0.62	0
ACSL1	deregulated	up_down	0.71	0	0.62	0
