# Supplementary material for: Tracing specificity of immune landscape remodeling associated with distinct anticancer treatments
Source: iScience. 2025 Feb 20;28(3):112071. doi: 10.1016/j.isci.2025.112071 (PMC11930375; doi:10.1016/j.isci.2025.112071)
Supplement: Data S2. Table reporting RNA-seq data as raw counts for each analyzed sample [file mmc3.xlsx]

## Sheet: Table S5
Table S5. Table reporting RNA-seq data as raw counts for each analysed sample.
ENTREZID	ENSEMBL	SYMBOL	GENENAME	ALIAS	T4_E19_S13	T2_E19_S16	T3_E20_S8	T11_E20_S18	T7_E19_S17	T1_E19_S15	HL_E20_S1	T2_E20_S7	T6_E19_S10	T3_E20_S12	HL_E19_S4	T3_E20_S14	T8_E19_S9	T2_E19_S11	HL_E19_S5	HL_E20_S6	HL_E20_S2	HL_E20_S3
100008564	NA	Gm14018	WD repeat domain 76 pseudogene	Wdr76p	0	0	0	0	0	0	0	0	0	0	0	0	0	0	0	0	0	0
100008567	NA	Gm14964	predicted gene 14964	Gm14964	0	0	0	0	0	0	1	0	0	0	0	0	0	0	0	0	1	1
100009600	ENSMUSG00000079681	Zglp1	zinc finger, GATA-like protein 1	Glp1	0	0	0	0	0	0	0	0	0	0	0	0	0	0	0	0	0	0
100009609	ENSMUSG00000066372	Vmn2r65	vomeronasal 2, receptor 65	V2ro	0	0	0	0	0	0	0	0	0	0	0	0	0	0	0	0	0	0
100009664	NA	F630206G17Rik	RIKEN cDNA F630206G17 gene	F630206G17Rik	0	0	0	0	0	0	0	0	0	0	0	0	0	0	0	0	0	0
100012	ENSMUSG00000050810	Oog3	oogenesin 3	Oog3	0	0	0	0	0	0	0	0	0	0	0	0	0	0	0	0	0	0
100015211	NA	Notumos	notum palmitoleoyl-protein carboxylesterase, opposite strand	4732444A12Rik	0	8	0	0	0	0	0	0	0	0	0	0	0	0	0	1	1	0
100033459	ENSMUSG00000066677	Ifi208	interferon activated gene 208	9830148g24rik	0	0	0	0	0	0	0	1	0	1	0	1	0	1	0	0	1	1
100034360	NA	9330171B17Rik	RIKEN cDNA 9330171B17 gene	9330171B17Rik	0	0	0	0	0	0	0	0	0	0	0	0	0	0	0	0	0	0
100034661	NA	Gm12802	predicted gene 12802	Gm12802	0	0	0	0	0	0	0	0	0	0	0	0	0	0	0	0	0	0
100034675	NA	Gm11335	predicted gene 11335	1700024h08rik	0	0	0	0	0	0	0	0	0	0	0	0	0	0	0	0	0	0
100034684	ENSMUSG00000071561	Cstdc5	cystatin domain containing 5	Cstdc5	0	0	0	0	0	0	0	0	0	0	0	0	0	0	0	0	0	0
100034739	NA	Gm17762	predicted gene, 17762	Gm17762	0	0	0	0	0	0	0	0	0	0	0	0	0	0	0	0	0	1
100034748	ENSMUSG00000025727	Prr35	proline rich 35	A93001711Rik	0	0	0	0	0	0	0	0	0	0	0	0	0	0	0	0	0	0
100036520	ENSMUSG00000056061	Gata5os	GATA binding protein 5, opposite strand	Gm14318	0	0	0	0	0	0	0	0	0	0	0	0	0	0	0	0	0	0
100036523	ENSMUSG00000097170	Gm16982	predicted gene, 16982	Gm16982	0	0	0	0	0	0	0	0	0	0	0	0	0	0	0	0	0	0
100036526	NA	Gm9887	predicted gene 9887	Gm9887	0	1	0	1	0	1	0	0	1	0	0	1	0	1	0	0	1	1
100036533	NA	Gm9934	predicted gene 9934	Gm9934	0	0	0	0	0	0	0	0	0	0	0	0	0	0	0	0	0	0
100036535	NA	Gm9913	predicted gene 9913	Gm9913	0	0	0	0	0	0	0	0	0	0	0	0	0	0	0	0	0	0
100036537	ENSMUSG00000079564	Gm11149	predicted gene 11149	Gm11149	0	0	0	0	0	0	0	0	0	0	0	0	0	0	0	0	0	0
100036538	NA	BC028777	cDNA sequence BC028777	5430411J08Rik	0	0	0	0	0	0	0	1	0	0	0	0	0	0	0	0	0	0
100036539	NA	Gm13999	predicted gene 13999	Gm13999	0	0	0	0	0	0	0	0	0	0	0	0	0	0	0	0	0	0
100036541	NA	Gm9744	predicted gene 9744	Gm9744	0	0	0	0	0	0	0	0	0	0	0	0	0	0	0	0	0	0
100036543	NA	Gm9983	predicted gene 9983	Gm9983	0	0	0	0	0	0	0	0	0	0	0	0	0	0	0	0	0	0
100036544	NA	D630002J18Rik	RIKEN cDNA D630002J18 gene	D630002J18Rik	0	0	0	0	0	0	0	0	0	0	0	0	0	0	0	0	0	0
100036568	ENSMUSG00000094370	Gm3373	predicted gene 3373	100041501	0	0	0	0	0	0	0	0	0	0	0	0	0	0	0	0	0	0
100036569	NA	Gm16525	predicted gene, 16525	5033421C21Rik	0	0	0	0	0	0	0	0	0	0	0	0	0	0	0	0	0	0
100036572	NA	LOC100036572	uncharacterized LOC100036572	LOC100036572	0	0	0	0	0	0	0	0	0	0	0	0	0	0	0	0	0	0
100036573	NA	Gm13066	predicted gene 13066	Gm13066	0	0	0	0	0	0	0	0	0	0	0	0	0	0	0	0	0	0
100036768	ENSMUSG00000056687	Gm11696	predicted gene 11696	Gm11696	0	0	0	0	0	0	0	0	0	0	0	0	0	0	0	0	0	0
100037260	ENSMUSG00000100632	9430060I03Rik	RIKEN cDNA 9430060I03 gene	9430060I03Rik	0	0	0	0	0	0	0	0	0	0	0	0	0	0	0	0	0	0
100037262	ENSMUSG00000075576	Gm12359	predicted gene 12359	Gm12359	0	0	0	0	0	0	0	0	0	0	1	0	0	0	1	0	1	1
100037263	NA	4921516A02Rik	RIKEN cDNA 4921516A02 gene	4921516A02Rik	0	0	0	0	0	0	0	0	0	0	0	0	0	0	0	0	0	0
100037278	ENSMUSG00000043243	Niban3	niban apoptosis regulator 3	Bcnp1	0	1	0	1	0	0	2	2	0	2	0	1	0	1	0	0	2	1
100037297	NA	5430403G19Rik	RIKEN cDNA 5430403G19 gene	430403G19Rik	0	0	0	0	0	0	0	0	0	0	0	0	0	0	0	0	0	0
100037396	ENSMUSG00000085886	D030047H15Rik	RIKEN cDNA D030047H15 gene	Gm15924	0	0	0	0	0	0	0	0	0	0	0	0	0	0	0	0	0	0
100037413	NA	Gm13274	predicted gene 13274	Gm13274	0	0	0	0	0	0	0	0	0	0	0	0	0	0	0	0	0	0
100038346	NA	B930046K06Rik	RIKEN cDNA B930046K06 gene	B930046K06Rik	0	0	0	0	0	0	0	1	0	0	0	1	0	0	0	1	1	1
100038349	NA	Gm10862	predicted gene 10862	Gm10862	0	0	0	0	0	0	0	0	0	0	0	0	0	0	0	0	0	0
100038351	NA	Gm10792	predicted gene 10792	Gm10792	0	0	0	0	0	0	0	0	0	0	0	0	0	0	0	0	0	0
100038352	NA	Gm10802	predicted gene 10802	Gm10802	0	0	0	0	0	0	0	0	0	0	0	0	0	0	0	0	0	0
100038353	ENSMUSG00000097712	Gm10532	predicted gene 10532	Gm10532	0	0	0	0	0	0	0	0	0	0	0	0	0	0	0	0	0	0
100038354	NA	G730003C15Rik	RIKEN cDNA G730003C15 gene	G730003C15Rik	0	0	0	0	0	0	0	0	0	0	0	0	0	0	0	0	0	0
100038355	NA	Runx2os1	runt related transcription factor 2, opposite strand 1	Gm10497	0	1	0	0	0	1	0	1	0	0	0	0	0	0	0	0	0	0
100038356	ENSMUSG00000085828	Gm15612	predicted gene 15612	Gm15612	0	0	0	0	0	0	0	0	0	0	0	0	0	0	0	0	0	0
100038357	NA	Gm10856	predicted gene 10856	Gm10856	0	0	0	0	0	0	0	0	0	0	0	0	0	0	0	0	0	0
100038358	ENSMUSG00000102887	Gm10857	predicted gene 10857	Gm10857	0	0	0	0	0	0	0	0	0	0	0	0	0	0	0	0	0	0
100038360	NA	Gm10803	predicted gene 10803	Gm10803	0	0	0	0	0	0	0	0	0	0	0	0	0	0	0	0	0	0
100038361	NA	Gm10723	predicted gene 10723	Gm10723	0	0	0	0	0	0	0	0	0	0	0	0	0	0	0	0	0	0
100038363	ENSMUSG00000078122	Mir223hg	Mir223 host gene	F630028O10Rik	0	0	0	1	0	0	1	1	0	1	0	1	0	0	0	1	0	0
100038364	NA	Gm10836	predicted gene 10836	Gm10836	0	0	0	0	0	0	0	0	0	0	0	0	0	0	0	0	0	0
100038366	NA	Gm10405	predicted gene 10405	Gm10405	0	0	0	0	0	0	0	0	0	0	0	0	0	0	0	0	0	0
100038367	NA	Gm10513	predicted gene 10513	Gm10513	0	0	0	0	0	0	0	0	0	0	0	0	0	0	0	0	0	0
100038368	NA	Gm10609	predicted gene 10609	Gm10609	0	0	0	0	0	0	0	0	0	0	0	0	0	0	0	0	0	0
100038369	NA	F630201L12Rik	RIKEN cDNA F630201L12 gene	F630201L12Rik	0	0	0	0	0	0	0	0	0	0	0	0	0	0	0	0	0	0
100038370	NA	4932427H20Rik	RIKEN cDNA 4932427H20 gene	4932427H20Rik	0	0	0	0	0	0	0	0	0	0	0	0	0	0	0	0	0	0
100038371	NA	Zfp389	zinc finger protein 389	Zfp389	0	0	0	0	0	0	0	0	0	0	0	0	0	0	0	0	0	0
100038372	NA	Gm10763	predicted gene 10763	Gm10763	0	0	0	0	0	0	0	0	0	0	0	0	0	0	0	0	0	0
100038374	ENSMUSG00000074555	Gm10714	predicted gene 10714	Gm10714	0	0	0	0	0	0	0	0	0	0	0	0	0	0	0	0	0	0
100038375	NA	Gm10531	predicted gene 10531	Gm10531	0	0	0	0	0	0	0	0	0	0	0	0	0	0	0	0	0	0
100038376	NA	Gm10876	predicted gene 10876	Gm10876	0	0	0	0	0	0	0	0	0	0	0	0	0	0	0	0	0	0
100038377	NA	Gm10750	predicted gene 10750	Gm10750	0	0	0	0	0	0	0	0	0	0	0	0	0	0	0	0	0	0
100038378	ENSMUSG00000072884	Gm10433	predicted gene 10433	Gm10433	0	0	0	0	0	0	1	0	0	0	0	0	0	0	0	0	0	0
100038380	NA	Gm10837	predicted gene 10837	Gm10837	0	0	0	0	0	0	0	0	0	0	0	0	0	0	0	0	0	0
100038381	NA	Gm10647	predicted gene 10647	Gm10647	0	0	0	0	0	0	0	1	0	0	0	0	0	0	0	0	0	0
100038382	NA	Gm10648	predicted gene 10648	Gm44701	0	0	0	0	0	0	0	0	0	0	0	0	0	0	0	0	0	0
100038383	NA	Gm10650	predicted gene 10650	Gm10650	0	0	0	0	0	0	0	0	0	0	0	0	0	0	0	0	0	0
100038384	NA	Gm10610	predicted gene 10610	Gm10610	0	0	0	0	0	0	0	0	0	0	0	0	0	0	0	0	0	0
100038385	NA	F830115B05Rik	RIKEN cDNA F830115B05 gene	F830115B05Rik	0	0	0	3	0	0	6	4	0	3	0	3	0	0	0	3	3	2
100038387	NA	Gm10473	predicted gene 10473	Gm10473	0	0	0	0	0	0	0	0	0	0	0	0	0	0	0	0	0	0
100038388	NA	Gm10614	predicted gene 10614	Gm10614	0	0	0	0	0	0	0	0	0	0	0	0	0	0	0	0	0	0
100038389	NA	Gm10286	predicted gene 10286	Gm10286	0	0	0	0	0	0	0	0	0	0	0	0	0	0	0	0	0	0
100038390	NA	G730046D07Rik	RIKEN cDNA G730046D07 gene	G730046D07Rik	0	0	0	0	0	0	0	0	0	0	0	0	0	0	0	0	0	0
100038391	NA	Gm10287	predicted gene 10287	Gm10287	0	0	0	0	0	0	0	0	0	0	0	0	0	0	0	0	0	0
100038392	ENSMUSG00000085169	Gm10785	predicted gene 10785	Gm10785	0	0	0	0	0	0	0	0	0	0	0	0	0	0	0	0	0	0
100038393	NA	Gm10183	predicted gene 10183	Gm10183	0	0	0	0	0	0	0	0	0	0	0	0	0	0	0	0	0	0
100038394	ENSMUSG00000117051	Gm10512	predicted gene 10512	Gm10512	0	0	0	0	0	0	0	0	0	0	0	0	0	0	0	0	0	0
100038395	NA	1700061E17Rik	RIKEN cDNA 1700061E17 gene	1700061E17Rik	0	0	0	0	0	0	0	0	0	0	0	0	0	0	0	0	0	0
100038397	NA	Gm44113	predicted gene, 44113	Gm10450	0	0	0	0	0	0	0	0	0	0	0	0	0	0	0	0	0	0
100038399	NA	Gm10579	predicted gene 10579	Gm10579	0	0	0	0	0	0	0	0	0	0	0	0	0	0	0	0	0	0
100038410	NA	Gm10536	predicted gene 10536	Gm10536	0	0	0	0	0	0	0	0	0	0	0	0	0	0	0	0	0	0
100038411	NA	Gm15998	predicted gene 15998	Gm15998	0	0	0	1	0	0	1	6	0	3	1	3	1	0	2	1	1	1
100038412	NA	Faddos	Fas associated via death domain, opposite strand	Gm10574	0	0	0	0	0	0	0	0	0	0	0	0	0	0	0	0	0	0
100038413	NA	D130050E23Rik	RIKEN cDNA D130050E23 gene	D130050E23Rik	0	0	0	0	0	0	0	0	0	0	0	0	0	0	0	0	0	0
100038414	NA	Gm10735	predicted gene 10735	Gm10735	0	0	0	0	0	0	0	0	0	0	0	0	0	0	0	0	0	0
100038416	NA	Gm10643	predicted gene 10643	Gm10643	0	0	0	1	0	0	0	0	0	1	0	0	0	0	0	0	0	0
100038417	ENSMUSG00000073551	Spink13	serine peptidase inhibitor, Kazal type 13	Gm10534	0	0	0	0	0	0	0	0	0	0	0	0	0	0	0	0	0	0
100038418	NA	Gm10701	predicted gene 10701	Gm10701	0	0	0	0	0	0	0	0	0	0	0	0	0	0	0	0	0	0
100038419	NA	E330027M22Rik	RIKEN cDNA gene, E330027M22Rik	E330027M22Rik	0	0	0	0	0	0	0	0	0	0	0	0	0	0	0	0	0	0
100038420	NA	Gm10624	predicted gene 10624	Gm10624	0	0	0	0	0	0	0	0	0	0	0	0	0	0	0	0	0	0
100038421	NA	Gm10733	predicted gene 10733	Gm10733	0	0	0	0	0	0	0	0	0	0	0	0	0	0	0	0	0	0
100038424	NA	Gm10604	predicted gene 10604	Gm10604	0	0	0	0	0	0	0	0	0	0	0	0	0	0	0	0	0	0
100038426	NA	Gm10563	predicted gene 10563	Gm10563	0	0	0	0	0	0	0	0	0	0	0	0	0	0	0	0	0	0
100038427	NA	Gm10652	predicted gene 10652	Gm10652	0	0	0	0	0	0	0	0	0	0	0	0	0	0	0	0	0	0
100038428	NA	Gm10417	predicted gene 10417	Gm10417	0	0	0	0	0	0	0	0	0	0	0	0	0	0	0	0	0	0
100038429	ENSMUSG00000073430	Gm10505	predicted gene 10505	Gm10505	0	0	0	0	0	0	0	0	0	0	0	0	0	0	0	0	0	0
100038431	NA	Gm10568	predicted gene 10568	Gm10568	0	0	0	0	0	0	0	0	0	0	0	0	0	0	0	0	0	0
100038433	ENSMUSG00000097386	9130213A22Rik	RIKEN cDNA 9130213A22 gene	9130213A22Rik	0	0	0	0	0	0	0	0	0	0	0	0	0	0	0	0	0	0
100038435	NA	Gm10661	predicted gene 10661	Gm10661	0	0	0	0	0	0	0	0	0	0	0	0	0	0	0	0	0	0
100038436	NA	Gm10503	predicted gene 10503	Gm10503	0	0	0	0	0	0	0	0	0	0	0	0	0	0	0	0	0	0
100038437	NA	Gm10706	predicted gene 10706	Gm10706	0	0	0	0	0	0	0	0	0	0	0	0	0	0	0	0	0	0
100038438	NA	Gm10372	predicted gene 10372	Gm10372	0	0	0	0	0	0	0	0	0	0	0	0	0	0	0	0	0	0
100038439	ENSMUSG00000097043	Gm10556	predicted gene 10556	Gm10556	0	0	0	0	0	0	0	0	0	0	0	0	0	0	0	0	0	0
100038440	NA	Gm16508	predicted gene 16508	Gm16508	0	0	0	0	0	0	0	0	0	0	0	0	0	0	0	0	0	0
100038443	NA	9330195I24Rik	RIKEN cDNA 9330195I24 gene	9330195I24Rik	0	0	0	0	0	0	0	0	0	0	0	0	0	0	0	0	0	0
100038444	NA	Gm10472	predicted gene 10472	Gm10472	0	0	0	0	0	0	0	0	0	0	0	0	0	0	0	0	0	0
100038447	NA	Gm10729	predicted gene 10729	Gm10729	0	0	0	0	0	0	0	0	0	0	0	0	0	0	0	0	0	0
100038449	NA	Gm10755	predicted gene 10755	Gm10755	0	0	0	0	0	0	0	0	0	0	0	0	0	0	0	0	0	0
100038450	NA	Gm12472	predicted gene 12472	Gm12472	0	0	0	0	0	0	0	0	0	0	0	0	0	0	0	0	0	0
100038453	ENSMUSG00000074281	Gm12522	predicted gene 12522	Gm12522	0	0	0	0	0	0	0	0	0	0	0	0	0	0	0	0	0	0
100038454	ENSMUSG00000063751	Platr8	pluripotency associated transcript 8	Gm13939	0	0	0	0	0	0	0	0	0	0	0	0	0	0	0	0	0	0
100038459	NA	Gm10831	predicted gene 10831	Gm10831	0	0	0	0	0	0	0	0	0	0	0	0	0	0	0	0	0	0
100038460	NA	Gm10677	predicted gene 10677	Gm10677	0	0	0	0	0	0	0	0	0	0	0	0	0	0	0	0	0	0
100038462	NA	Gm10641	predicted gene 10641	Gm10641	0	0	0	0	0	0	0	0	0	0	0	0	0	0	0	0	0	0
100038463	NA	Gm10859	predicted gene 10859	Gm10859	0	0	0	0	0	0	0	0	0	0	0	0	0	0	0	0	0	0
100038464	ENSMUSG00000074398	Gm15441	predicted gene 15441	Gm15441	0	0	0	0	0	0	0	0	0	0	0	0	0	0	0	0	1	1
100038465	NA	Gm10773	predicted gene 10773	Gm10773	0	0	0	0	0	0	0	0	0	0	0	0	0	0	0	0	0	0
100038466	NA	Gm10854	predicted gene 10854	Gm10854	0	0	0	0	0	0	0	0	0	0	0	0	0	0	0	0	0	0
100038467	NA	A630072L19Rik	RIKEN cDNA A630072L19 gene	A630072L19Rik	0	0	0	0	0	0	0	0	0	0	0	0	0	0	0	0	0	0
100038468	ENSMUSG00000074385	Gm10684	predicted gene 10684	Gm10684	0	0	0	0	0	0	0	0	0	0	0	0	0	0	0	0	0	0
100038470	NA	Gm10808	predicted gene 10808	Gm10808	0	0	0	0	0	0	0	0	0	0	0	0	0	0	0	0	0	0
100038472	NA	Gm10469	predicted gene 10469	Gm10469	0	0	0	0	0	0	0	0	0	0	0	0	0	0	0	0	0	0
100038473	NA	Gm10490	predicted gene 10490	Gm10490	0	0	0	0	0	0	0	0	0	0	0	0	0	0	0	0	0	0
100038474	NA	K230015D01Rik	RIKEN cDNA K230015D01 gene	K230015D01Rik	0	1	0	1	0	0	0	0	1	1	1	1	0	0	1	0	1	0
100038476	NA	Gm10457	predicted gene 10457	Gm32664	0	0	0	0	0	0	0	0	0	0	0	0	0	0	0	0	0	0
100038478	NA	Gm10616	predicted gene 10616	Gm10616	0	0	0	0	0	0	0	1	0	1	0	0	0	0	1	0	0	0
100038479	ENSMUSG00000074919	Gm10787	predicted gene 10787	Gm10787	0	0	0	0	0	0	0	0	0	0	0	0	0	0	0	0	0	0
100038481	NA	Gm10510	predicted gene 10510	Gm10510	0	0	0	0	0	0	0	0	0	0	0	0	0	0	0	0	0	0
100038485	NA	Gm10398	predicted gene 10398	Gm10398	0	0	0	0	0	0	0	0	0	0	0	0	0	0	0	0	0	0
100038486	NA	Gm10742	predicted gene 10742	Gm10742	0	0	0	0	0	0	0	0	0	0	0	0	0	0	0	0	0	0
100038489	ENSMUSG00000079042	Apela	apelin receptor early endogenous ligand	Ela	0	0	0	0	0	0	0	0	0	0	0	0	0	0	0	0	0	0
100038490	NA	G370062D05Rik	RIKEN cDNA G370062D05 gene	G370062D05Rik	0	0	0	0	0	0	0	0	0	0	0	0	0	0	0	0	0	0
100038492	NA	F630048H11Rik	RIKEN cDNA F630048H11 gene	F630048H11Rik	0	0	0	2	0	0	2	2	0	2	0	3	0	0	0	2	1	1
100038493	ENSMUSG00000075325	Gm13582	predicted gene 13582	Gm13582	0	0	0	0	0	0	0	0	0	0	0	0	0	0	0	0	0	0
100038494	ENSMUSG00000074885	Gm10782	predicted gene 10782	Gm10782	0	0	0	0	0	0	0	0	0	0	0	0	0	0	0	0	0	0
100038496	NA	Gm10655	predicted gene 10655	Gm10655	0	0	0	0	0	0	0	0	0	0	0	0	0	0	0	0	0	0
100038497	NA	Gm10603	predicted gene 10603	Gm10603	0	0	0	0	0	0	0	0	0	0	0	0	0	0	0	0	0	0
100038502	NA	G730007D18Rik	RIKEN cDNA G730007D18 gene	G730007D18Rik	0	0	0	1	0	0	1	1	0	1	0	1	0	0	0	1	1	1
100038503	NA	Gm10484	predicted gene 10484	Gm10484	0	0	0	0	0	0	0	0	0	0	0	0	0	0	0	0	0	0
100038504	NA	Gm10369	predicted gene 10369	Gm10369	0	0	0	0	0	0	0	0	0	0	0	0	0	0	0	0	0	0
100038505	NA	Gm10523	predicted gene 10523	Gm46636	0	0	0	0	0	0	0	0	0	0	0	0	0	0	0	0	0	0
100038506	NA	Gm10873	predicted gene 10873	Gm10873	0	0	0	0	0	0	0	0	0	0	0	0	0	0	0	0	0	0
100038508	NA	Gm10797	predicted gene 10797	Gm10797	0	0	0	0	0	0	0	0	0	0	0	0	0	0	0	0	0	0
100038509	NA	Gm10544	predicted gene 10544	Gm10544	0	0	0	0	0	0	0	0	0	0	0	0	0	0	0	0	0	0
100038512	NA	Gm12542	predicted gene 12542	Gm12542	0	0	0	0	0	0	0	0	0	0	0	0	0	0	0	0	0	0
100038513	ENSMUSG00000067352	Gm14149	predicted gene 14149	Gm14149	0	0	0	0	0	0	0	0	0	0	0	0	0	0	0	0	0	0
100038516	ENSMUSG00000100985	Gm10640	predicted gene 10640	EG668322	0	0	0	0	0	0	0	0	0	0	0	0	0	0	0	0	0	0
100038519	NA	Gm9900	predicted gene 9900	Gm9900	0	0	0	1	0	0	1	0	0	1	0	1	0	0	0	0	1	1
100038520	NA	Gm10830	predicted gene 10830	Gm10830	0	0	0	0	0	0	0	0	0	0	0	0	0	0	0	0	0	0
100038521	NA	Gm10683	predicted gene 10683	Gm10683	0	0	0	0	0	0	0	0	0	0	0	0	0	0	0	0	0	0
100038522	ENSMUSG00000073242	Dnmt3aos	DNA methyltransferase 3A, opposite strand	Gm10485	0	0	0	0	0	0	0	0	0	0	0	0	0	0	0	0	0	0
100038525	ENSMUSG00000075025	Gm10804	predicted gene 10804	Gm10804	0	0	0	0	0	0	0	0	0	0	0	0	0	0	0	0	0	0
100038526	NA	Gm16008	predicted gene 16008	Gm10560	0	0	1	2	0	0	2	1	0	1	0	2	0	0	0	2	1	1
100038528	NA	Gm10851	predicted gene 10851	Gm10851	0	0	0	0	0	0	0	0	0	0	0	0	0	0	0	0	0	0
100038529	NA	Gm10765	predicted gene 10765	Gm10765	0	0	0	0	0	0	0	0	0	0	0	0	0	0	0	0	0	0
100038531	NA	D030062O11Rik	RIKEN cDNA D030062O11 gene	D030062O11Rik	0	0	0	0	0	0	0	0	0	0	0	0	0	0	0	0	0	0
100038532	NA	Gm10822	predicted gene 10822	Gm10822	0	0	0	0	0	0	0	0	0	0	0	0	0	0	0	0	0	0
100038534	NA	7120482A17Rik	RIKEN cDNA 7120482A17 gene	7120482A17Rik	0	0	0	0	0	1	0	0	1	0	0	0	0	0	0	0	0	0
100038536	NA	G530012D18Rik	RIKEN cDNA G530012D1 gene	G530012D18Rik	0	0	0	0	0	0	0	0	0	0	0	0	0	0	0	0	0	0
100038537	NA	Gm16503	predicted gene 16503	Gm16503	0	0	0	0	0	0	0	0	0	0	0	0	0	0	0	0	0	0
100038538	ENSMUSG00000074826	Ramacl	RNA guanine-7 methyltransferase activating subunit like	Gm10767	0	0	0	0	0	0	0	0	0	0	0	0	0	0	0	0	0	0
100038541	NA	Gm10554	predicted gene 10554	Gm10554	0	0	0	0	0	0	1	0	0	0	0	0	0	0	0	0	0	0
100038543	NA	Gm10832	predicted gene 10832	Gm10832	0	0	0	0	0	0	0	0	0	0	0	0	0	0	0	0	0	0
100038545	ENSMUSG00000104015	Gm10745	predicted gene 10745	Gm10745	0	0	0	0	0	0	0	0	0	0	0	0	0	0	0	0	0	0
100038546	NA	Gm10743	predicted gene 10743	Gm10743	0	0	0	0	0	0	0	0	0	0	0	0	0	0	0	0	0	0
100038547	NA	Gm10815	predicted gene 10815	Gm10815	0	0	0	0	0	0	0	0	0	0	0	0	0	0	0	0	0	0
100038548	NA	Gm10521	predicted gene 10521	Gm10521	0	0	0	0	0	0	0	0	0	0	0	0	0	0	0	0	0	0
100038549	NA	Gm10779	predicted gene 10779	Gm10779	0	0	0	0	0	0	0	0	0	0	0	0	0	0	0	0	0	0
100038550	NA	Gm10703	predicted gene 10703	Gm10703	0	0	0	0	0	0	0	0	0	0	0	0	0	0	0	0	0	0
100038551	NA	Gm10757	predicted gene 10757	Gm10757	0	0	0	0	0	0	0	0	0	0	0	0	0	0	0	0	0	0
100038552	NA	4732463B04Rik	RIKEN cDNA 4732463B04 gene	4732463B04Rik	0	0	0	0	0	0	0	0	0	0	0	0	0	0	0	0	0	0
100038554	ENSMUSG00000074469	Gm15348	predicted gene 15348	Gm15348	0	0	0	0	0	0	0	0	0	0	0	0	0	0	0	0	0	0
100038555	ENSMUSG00000109722	Gm10578	predicted gene 10578	Gm10578	0	0	0	0	0	0	0	0	0	0	0	0	0	0	0	0	0	0
100038556	ENSMUSG00000107797	Gm10445	predicted gene 10445	Gm10445	0	0	0	0	0	0	0	0	0	0	0	0	0	0	0	0	0	0
100038557	NA	Gm10605	predicted gene 10605	Gm10605	0	0	0	0	0	0	0	0	0	0	0	0	0	0	0	0	0	0
100038558	NA	Gm10752	predicted gene 10752	Gm10752	0	0	0	0	0	0	0	0	0	0	0	0	0	0	0	0	0	0
100038559	NA	Gm10673	predicted gene 10673	Gm10673	0	0	0	1	0	0	2	0	0	0	1	2	0	0	0	2	3	3
100038560	NA	Gm10687	predicted gene 10687	Gm10687	0	0	0	0	0	0	0	0	0	0	0	0	0	0	0	0	0	0
100038561	NA	B230104I21Rik	RIKEN cDNA B230104I21 gene	B230104I21Rik	0	0	0	0	0	0	0	0	0	0	0	0	0	0	0	0	0	0
100038562	NA	Gm10869	predicted gene 10869	Gm10869	0	0	0	0	0	0	0	0	0	0	0	0	0	0	0	0	0	0
100038563	NA	Gm10295	predicted gene 10295	Gm10295	0	0	0	0	0	0	0	0	0	0	0	0	0	0	0	0	0	0
100038565	NA	Gm10871	predicted gene 10871	Gm10871	0	0	0	0	0	0	0	0	0	0	0	0	0	0	0	0	0	0
100038568	NA	Gm10483	predicted gene 10483	Gm10483	0	0	0	0	0	0	0	0	0	0	0	0	0	0	0	0	0	0
100038569	NA	Gm10558	predicted gene 10558	Gm10558	0	0	0	0	0	0	0	0	0	0	0	0	0	0	0	0	0	0
100038570	ENSMUSG00000075410	Prcd	photoreceptor disc component	Gm11744	0	0	0	0	0	0	0	0	0	0	0	0	0	0	0	0	0	0
100038571	ENSMUSG00000073765	Gm12863	predicted gene 12863	Gm12863	0	0	0	0	0	0	0	0	0	0	0	0	0	0	0	0	0	0
100038572	NA	Gm12000	predicted gene 12000	Gm12000	0	0	0	0	0	0	0	0	0	0	0	0	0	0	0	0	0	0
100038573	NA	Gm10864	predicted gene 10864	Gm10864	0	0	0	0	0	0	0	0	0	0	0	0	0	0	0	0	0	0
100038574	ENSMUSG00000107623	Gm10415	predicted gene 10415	Gm10415	0	0	0	0	0	0	0	0	0	0	0	0	0	0	0	0	0	0
100038575	ENSMUSG00000111765	Gm10635	predicted gene 10635	Gm10635	0	0	0	0	0	0	0	0	0	0	0	0	0	0	0	0	0	0
100038576	NA	F830112A20Rik	RIKEN cDNA F830112A20 gene	F830112A20Rik	0	0	0	0	0	0	0	0	0	0	0	0	0	0	0	0	0	0
100038577	ENSMUSG00000113856	Gm10790	predicted gene 10790	Gm10790	0	0	0	0	0	0	0	0	0	0	0	0	0	0	0	0	0	0
100038578	NA	Gm10848	predicted gene 10848	Gm10848	0	0	0	0	0	0	0	0	0	0	0	0	0	0	0	0	0	0
100038579	NA	C730037M02Rik	RIKEN cDNA C730037M02 gene	C730037M02Rik	0	0	0	1	0	1	1	1	1	0	1	1	0	1	1	1	2	1
100038580	NA	6820445E23Rik	RIKEN cDNA 6820445E23 gene	4930563B10Rik	0	0	0	0	0	0	1	1	1	1	0	1	1	1	1	1	1	1
100038581	NA	Gm10838	predicted gene 10838	Gm10838	0	0	0	1	0	0	0	1	0	0	0	1	0	0	0	0	0	0
100038582	NA	Gm10824	predicted gene 10824	Gm10824	0	0	0	0	0	0	0	0	0	0	0	0	0	0	0	0	0	0
100038583	NA	Gm10632	predicted gene 10632	Gm10632	0	0	0	0	0	0	0	0	0	0	0	0	0	0	0	0	0	0
100038584	ENSMUSG00000073051	Gm14812	predicted gene 14812	Gm14812	0	0	0	0	0	0	0	0	0	0	0	0	0	0	0	0	0	0
100038586	NA	Gm10330	predicted gene 10330	Gm10330	0	0	0	0	0	0	0	0	0	0	0	0	0	0	0	0	0	0
100038587	NA	Gm10278	predicted gene 10278	Gm10278	0	0	0	0	0	0	0	0	0	0	0	0	0	0	0	0	0	0
100038589	NA	Gm10744	predicted gene 10744	Gm10744	0	0	0	0	0	0	0	0	0	0	0	0	0	0	0	0	0	0
100038590	NA	Gm10535	predicted gene 10535	Gm10535	0	0	0	0	0	0	0	0	0	0	0	0	0	0	0	0	0	0
100038591	ENSMUSG00000097331	F420014N23Rik	RIKEN cDNA F420014N23 gene	F420014N23Rik	0	0	0	1	0	0	0	0	0	1	0	0	0	0	0	0	0	0
100038592	NA	Gm10385	predicted gene 10385	Gm10385	0	0	0	0	0	0	0	0	0	0	0	0	0	0	0	0	0	0
100038594	NA	Gm10370	predicted gene 10370	Gm10370	0	0	0	0	0	0	0	1	0	0	0	0	0	0	0	0	0	0
100038595	ENSMUSG00000073739	Gm16287	predicted gene 16287	Gm16287	0	0	0	0	0	0	0	0	0	0	0	0	0	0	0	0	0	0
100038596	NA	Gm10435	predicted gene 10435	Gm10435	0	0	0	0	0	0	0	0	0	0	0	0	0	0	0	0	0	0
100038597	NA	A130057D12Rik	RIKEN cDNA A130057D12 gene	A130057D12Rik	0	0	0	0	0	0	0	0	0	0	0	0	0	0	0	0	0	0
100038598	NA	Gm10386	predicted gene 10386	Gm10386	0	0	0	0	0	0	0	0	0	0	0	0	0	0	0	0	0	0
100038599	ENSMUSG00000074517	Gm10710	predicted gene 10710	Gm10710	0	0	0	0	0	0	0	0	0	0	0	0	0	0	0	0	0	0
100038600	NA	Gm11529	predicted gene 11529	Gm11529	0	0	0	0	0	0	0	0	0	0	0	0	0	0	0	0	0	0
100038601	NA	Gm11691	predicted gene 11691	Gm11691	0	0	0	0	0	0	0	0	0	0	0	0	0	0	0	0	0	0
100038602	ENSMUSG00000116505	Gm10865	predicted gene 10865	Gm10865	0	0	0	0	0	0	0	0	0	0	0	0	0	0	0	0	0	0
100038604	NA	3426406K10Rik	RIKEN cDNA 3426406K10 gene	3426406K10Rik	0	0	0	0	0	0	0	0	0	0	0	0	0	0	0	0	0	0
100038605	NA	E030047D23Rik	RIKEN cDNA E030047D23 gene	E030047D23Rik	0	0	0	0	0	0	0	0	0	0	0	0	0	0	0	0	0	0
100038607	ENSMUSG00000105602	Gm10636	predicted gene 10636	Gm10636	0	0	0	0	0	0	0	0	0	0	0	0	0	0	0	0	0	0
100038608	ENSMUSG00000115667	Gm10389	predicted gene 10389	Gm10389	0	0	0	0	0	0	0	0	0	0	0	0	0	0	0	0	0	0
100038609	NA	Gm10441	predicted gene 10441	Gm10441	0	0	0	0	0	0	0	0	0	0	0	0	0	0	0	0	0	0
100038610	NA	Gm10747	predicted gene 10747	Gm10747	0	0	0	0	0	0	0	0	0	0	0	0	0	0	0	0	0	0
100038611	NA	Gm10852	predicted gene 10852	Gm10852	0	0	0	0	0	0	0	0	0	0	0	0	0	0	0	0	0	0
100038612	NA	Gm10682	predicted gene 10682	Gm10682	0	0	0	0	0	0	0	0	0	0	0	0	0	0	0	0	0	0
100038613	NA	F830212C03Rik	RIKEN cDNA F830212C03 gene	F830212C03Rik	0	0	0	0	0	0	0	0	0	0	0	0	0	0	0	0	0	0
100038614	ENSMUSG00000115518	Gm10791	predicted gene 10791	Gm10791	0	0	0	0	0	0	0	0	0	0	0	0	0	0	0	0	0	0
100038615	NA	D230041D01Rik	RIKEN cDNA D230041D01 gene	D230041D01Rik	0	0	0	2	0	0	2	2	0	1	1	2	0	0	0	2	1	1
100038617	ENSMUSG00000073103	Gm10466	predicted gene 10466	Gm10466	0	0	0	0	0	0	0	0	0	0	0	0	0	0	0	0	0	0
100038618	NA	Gm10847	predicted gene 10847	Gm10847	0	0	0	0	0	0	0	0	0	0	0	0	0	0	0	0	0	0
100038621	NA	Gm10839	predicted gene 10839	D15Ertd466e	0	0	0	0	0	0	0	0	0	0	0	0	0	0	0	0	0	0
100038623	ENSMUSG00000116654	Gm10823	predicted gene 10823	Gm10823	0	0	0	0	0	0	0	0	0	0	0	0	0	0	0	0	0	0
100038624	NA	Gm10459	predicted gene 10459	Gm10459	0	0	0	0	0	0	0	0	0	0	0	0	0	0	0	0	0	0
100038625	NA	Gm10846	predicted gene 10846	Gm10846	0	0	0	0	0	0	0	0	0	0	0	0	0	0	0	0	0	0
100038626	NA	5830462I19Rik	RIKEN cDNA 5830462I19 gene	5830462I19Rik	0	0	0	0	0	0	0	0	0	0	0	0	0	0	0	0	0	0
100038627	ENSMUSG00000114442	F630042J09Rik	RIKEN cDNA F630042J09 gene	F630042J09Rik	0	0	0	0	0	0	0	0	0	0	0	0	0	0	0	0	0	0
100038628	ENSMUSG00000025194	Gm10768	predicted gene 10768	Gm10768	0	0	0	0	0	0	0	0	0	0	0	0	0	0	0	0	0	0
100038629	NA	Gm10463	predicted gene 10463	Gm10463	0	0	0	0	0	0	0	0	0	0	0	0	0	0	0	0	0	0
100038631	NA	Gm9888	predicted gene 9888	Gm9888	0	0	0	0	0	0	0	0	0	0	0	0	0	0	0	0	0	0
100038633	NA	Gm10776	predicted gene 10776	Gm10776	0	0	0	0	0	0	0	0	0	0	0	0	0	0	0	0	0	0
100038634	NA	Gm10657	predicted gene 10657	Gm10657	0	0	0	0	0	0	0	0	0	0	0	0	0	0	0	0	0	0
100038635	NA	Arih2os	ariadne RBR E3 ubiquitin protein ligase 2, opposite strand	Gm10621	0	0	0	0	0	0	0	0	0	0	0	0	0	0	0	0	0	1
100038636	NA	B230344G16Rik	RIKEN cDNA B230344G16 gene	B230344G16Rik	0	0	0	0	0	0	0	0	0	0	0	0	0	0	0	0	0	0
100038637	NA	Gm10134	predicted gene 10134	Gm10134	0	1	0	0	0	0	1	0	0	0	0	0	0	1	0	0	0	0
100038638	NA	Fmr1os	FMRP translational regulator 1, opposite strand	Asfmr1	0	0	0	0	0	0	0	0	0	0	0	0	0	0	0	0	0	0
100038639	NA	Gm10739	predicted gene 10739	Gm10739	0	0	0	0	0	0	0	0	0	0	0	0	0	0	0	0	0	0
100038643	NA	Gm10835	predicted gene 10835	Gm10835	0	0	0	0	0	0	0	0	0	0	0	0	0	0	0	0	0	0
100038644	NA	Gm10667	predicted gene 10667	Gm10667	0	0	0	0	0	0	0	0	0	0	0	0	0	0	0	0	0	0
100038645	NA	Gm10699	predicted gene 10699	Gm10699	0	0	0	0	0	0	0	0	0	0	0	0	0	0	0	0	0	0
100038646	NA	Gm10576	predicted gene 10576	Gm10576	0	0	0	1	0	0	1	0	0	0	2	1	0	0	1	2	1	1
100038647	NA	Gm10572	predicted gene 10572	Gm10572	0	0	0	0	0	0	0	0	0	0	0	0	0	0	0	0	0	0
100038649	NA	Gm10690	predicted gene 10690	Gm10690	0	0	0	0	0	0	0	0	0	0	0	0	0	0	0	0	0	0
100038651	NA	D130062J21Rik	RIKEN cDNA D130062J21 gene	D130062J21Rik	0	0	0	2	0	0	1	2	0	1	0	1	0	0	0	2	1	1
100038652	NA	Gm10688	predicted gene 10688	Gm10688	0	0	0	0	0	0	0	0	0	0	0	0	0	0	0	0	0	0
100038653	ENSMUSG00000101126	Gm10538	predicted gene 10538	Gm10538	0	0	0	0	0	0	0	0	0	0	0	0	0	0	0	0	0	0
100038654	ENSMUSG00000072589	Gm10371	predicted gene 10371	Gm10371	0	0	0	0	0	0	0	0	0	0	0	0	0	0	0	0	0	0
100038656	NA	BC048594	cDNA sequence BC048594	Gm10795	0	0	0	0	0	0	0	0	0	0	0	0	0	0	0	0	0	0
100038657	ENSMUSG00000091060	Myocos	myocilin opposite strand	7420461P10Rik	0	0	0	0	0	0	0	0	0	0	0	0	0	0	0	0	0	0
100038658	NA	9830004L10Rik	RIKEN cDNA 9830004L10 gene	9830004L10Rik	0	0	0	0	0	0	0	0	0	0	0	0	0	0	0	0	0	0
100038661	NA	Gm10192	predicted gene 10192	Gm10192	0	0	0	0	0	0	0	0	0	0	0	0	0	0	0	0	0	0
100038662	NA	D130046C19Rik	RIKEN cDNA D130046C19 gene	D130046C19Rik	0	0	0	0	0	0	0	1	0	0	0	0	0	0	0	0	0	0
100038664	NA	Gm10842	predicted gene 10842	Gm10842	0	0	0	0	0	0	0	0	0	0	0	0	0	0	0	0	0	0
100038666	ENSMUSG00000072834	Gm12298	predicted gene 12298	Gm12298	0	0	0	0	0	0	0	0	0	0	0	0	0	0	0	0	0	0
100038667	NA	Macrod2os2	mono-ADP ribosylhydrolase 2, opposite strand 2	Gm14105	0	0	0	0	0	0	0	0	0	0	0	0	0	0	0	0	0	0
100038668	NA	Gm12526	predicted gene 12526	Gm12526	0	0	0	0	0	0	0	0	0	0	0	0	0	0	0	0	0	0
100038670	NA	F630010C12Rik	RIKEN cDNA F630010C12 gene	F630010C12Rik	0	0	0	0	0	0	0	0	0	0	0	0	0	0	0	0	0	0
100038671	NA	Gm10860	predicted gene 10860	Gm10860	0	0	0	0	0	0	0	0	0	0	0	0	0	0	0	0	0	0
100038672	NA	Gm10530	predicted gene 10530	Gm10530	0	0	0	0	0	0	0	0	0	0	0	0	0	0	0	0	0	0
100038674	NA	Gm10764	predicted gene 10764	Gm10764	0	0	0	0	0	0	0	0	0	0	0	0	0	0	0	0	0	0
100038676	NA	7120432I05Rik	RIKEN cDNA 7120432I05 gene	Gm49556	0	0	0	0	0	0	0	0	0	0	0	0	0	0	0	1	0	1
100038677	NA	Gm10588	predicted gene 10588	Gm10588	0	0	0	0	0	0	0	0	0	0	0	0	0	0	0	0	0	0
100038679	NA	Gm10431	predicted gene 10431	Gm10431	0	0	0	0	0	0	0	0	0	0	0	0	0	0	0	0	0	0
100038680	NA	Gm1971	predicted gene 1971	Gm1971	0	0	0	0	0	0	1	1	0	1	0	0	0	0	0	1	0	1
100038682	NA	Gm10475	predicted gene 10475	Gm10475	0	0	0	0	0	0	0	0	0	0	0	0	0	0	0	0	0	0
100038683	NA	Gm10775	predicted gene 10775	Gm10775	0	0	0	0	0	0	0	0	0	0	0	0	0	0	0	0	0	0
100038684	NA	Gm10618	predicted gene 10618	Gm10618	0	0	0	0	0	0	0	0	0	0	0	0	0	0	0	0	0	0
100038686	NA	Gm10426	predicted gene 10426	Gm10426	0	0	0	0	0	0	0	0	0	0	0	0	0	0	0	0	0	0
100038687	NA	Gm10577	predicted gene 10577	Gm10577	0	0	0	0	0	0	0	0	0	0	0	0	0	0	0	0	0	0
100038688	NA	Gm10724	predicted gene 10724	Gm10724	0	0	0	0	0	0	0	0	0	0	0	0	0	0	0	0	0	0
100038689	ENSMUSG00000099907	Gm10421	predicted gene 10421	Gm10421	0	0	0	0	0	0	0	0	0	0	0	0	0	0	0	0	0	0
100038690	ENSMUSG00000114613	Gm10732	predicted gene 10732	Gm10732	0	0	0	0	0	0	0	0	0	0	0	0	0	0	0	0	0	0
100038691	NA	Gm10344	predicted gene 10344	Gm10344	0	0	0	0	0	0	0	0	0	0	0	0	0	0	0	0	0	0
100038692	NA	Gm10537	predicted gene 10537	Gm10537	0	0	0	0	0	0	0	0	0	0	0	0	0	0	0	0	0	0
100038693	ENSMUSG00000073728	Tmem51os1	Tmem51 opposite strand 1	Gm10565	0	0	0	0	0	0	1	0	0	0	0	1	0	0	0	0	0	0
100038694	NA	Gm10796	predicted gene 10796	Gm10796	0	0	0	0	0	0	1	0	0	0	0	1	0	0	0	1	0	0
100038695	NA	Gm10555	predicted gene 10555	Gm10555	0	0	0	0	0	0	0	0	0	0	0	0	0	0	0	0	0	0
100038696	NA	Gm10866	predicted gene 10866	Gm10866	0	0	0	0	0	0	0	0	0	0	0	0	0	0	0	0	0	0
100038697	NA	Gm10912	predicted gene 10912	Gm10799	0	0	0	0	0	0	0	0	0	0	0	0	0	0	0	0	0	0
100038698	NA	Gm10437	predicted gene 10437	Gm10437	0	0	0	0	0	0	0	0	0	0	0	0	0	0	0	0	0	0
100038699	ENSMUSG00000074776	Gm10754	predicted gene 10754	Gm10754	0	0	0	0	0	0	0	0	0	0	0	0	0	0	0	0	0	0
100038700	NA	Gm14488	predicted gene 14488	Gm39782	0	0	0	0	0	0	0	0	0	0	0	0	0	0	0	0	0	0
100038701	NA	5730424H11Rik	RIKEN cDNA 5730424H11 gene	5730424H11Rik	0	0	0	1	0	0	0	0	0	0	0	1	0	0	0	1	1	1
100038702	NA	Gm10730	predicted gene 10730	Gm10730	0	0	0	0	0	0	0	0	0	0	0	0	0	0	0	0	0	0
100038703	ENSMUSG00000083816	Gm13033	prostaglandin-endoperoxide synthase 2 pseudogene	Gm13033	0	1	0	1	0	1	0	0	0	0	0	0	0	0	0	0	0	0
100038705	NA	Gm10498	predicted gene 10498	Gm10498	0	0	0	0	0	0	0	0	0	0	0	0	0	0	0	0	0	0
100038706	ENSMUSG00000099207	Gm10637	predicted gene 10637	Gm10637	0	0	0	0	0	0	0	0	0	0	0	0	0	0	0	0	0	0
100038707	NA	Gm10388	predicted gene 10388	Gm10388	0	0	0	0	0	0	0	0	0	0	0	0	0	0	0	0	0	0
100038708	NA	Gm10855	predicted gene 10855	Gm10855	0	0	0	0	0	0	0	0	0	0	0	0	0	0	0	0	0	0
100038709	NA	Gm10789	predicted gene 10789	Gm10789	0	0	0	0	0	0	0	0	0	0	0	0	0	0	0	0	0	0
100038710	NA	Gm10748	predicted gene 10748	Gm10748	0	0	0	0	0	0	0	0	0	0	0	0	0	0	0	0	0	0
100038711	NA	Gm10309	predicted gene 10309	Gm10309	0	0	0	0	0	0	0	0	0	0	0	0	0	0	0	0	0	0
100038712	ENSMUSG00000097316	Gm10516	predicted gene 10516	Gm10516	0	0	0	0	0	0	0	0	0	0	0	0	0	0	0	0	0	0
100038713	ENSMUSG00000113679	Gm10432	predicted gene 10432	Gm10432	0	0	0	0	0	0	0	0	0	0	0	0	0	0	0	0	0	0
100038714	NA	Gm15401	predicted gene 15401	Gm15401	0	0	1	3	0	1	2	1	1	1	1	2	1	0	1	2	6	1
100038716	NA	Gm10623	predicted gene 10623	Gm10623	0	0	0	0	0	0	0	0	0	0	0	0	0	0	0	0	0	0
100038717	NA	Gm10826	predicted gene 10826	Gm10826	0	0	0	0	0	0	0	0	0	0	0	0	0	0	0	0	0	0
100038718	NA	Gm10494	predicted gene 10494	Gm10494	0	0	0	0	0	0	0	0	0	0	0	0	0	0	0	0	0	0
100038720	NA	Gm10425	predicted gene 10425	Gm10425	0	0	0	0	0	0	0	0	0	0	0	0	0	0	0	0	0	0
100038721	NA	Gm10781	predicted gene 10781	Gm10781	0	0	0	0	0	0	0	0	0	0	0	0	0	0	0	0	0	0
100038722	NA	Gm10305	predicted gene 10305	Gm10305	0	0	0	0	0	0	0	0	0	1	0	0	0	0	0	0	0	0
100038723	NA	Sox5it	SRY (sex determining region Y)-box 5, intronic transcript	Gm10396	0	0	0	2	0	0	1	1	0	1	0	1	0	0	0	0	0	0
100038724	NA	Gm10304	predicted gene 10304	Gm10304	0	0	0	0	0	0	0	0	0	0	0	0	0	0	0	0	0	0
100038726	NA	G930009F23Rik	RIKEN cDNA G930009F23 gene	G930009F23Rik	0	0	0	0	0	0	0	0	0	0	0	0	0	0	0	1	0	0
100038727	NA	Gm10811	predicted gene 10811	Gm10811	0	0	0	0	0	0	0	0	0	0	0	0	0	0	0	0	0	0
100038728	ENSMUSG00000072592	Gm10373	predicted gene 10373	Gm10373	0	0	0	0	0	0	0	0	0	0	0	0	0	0	0	0	0	0
100038729	NA	Gm10867	predicted gene 10867	Gm10867	0	0	0	0	0	0	0	0	0	0	0	0	0	0	0	0	0	0
100038730	NA	Gm10387	predicted gene 10387	Gm10387	0	0	0	3	0	0	4	2	0	1	1	2	0	0	1	4	6	4
100038731	NA	Gm10753	predicted gene 10753	Gm10753	0	0	0	0	0	0	0	0	0	0	0	0	0	0	0	0	0	0
100038732	ENSMUSG00000075437	Gm11681	predicted gene 11681	Gm11681	0	0	0	0	0	0	0	0	0	0	0	0	0	0	0	0	0	0
100038734	ENSMUSG00000095959	Gm10845	predicted gene 10845	Gm10845	0	0	0	1	0	0	0	1	0	0	0	1	0	0	0	0	0	0
100038735	ENSMUSG00000072618	Gm10384	predicted gene 10384	Gm10384	0	0	0	0	0	0	0	0	0	0	0	0	0	0	0	0	0	0
100038737	NA	Gm10403	predicted gene 10403	Gm10403	0	0	0	0	0	0	0	0	0	0	0	0	0	0	0	0	0	0
100038739	NA	Gm10615	predicted gene 10615	Gm10615	0	0	0	1	0	0	1	1	0	0	0	1	0	0	0	0	1	0
100038741	NA	3010085J16Rik	RIKEN cDNA 3010085J16 gene	3010085J16Rik	0	0	0	0	0	0	0	2	0	0	0	1	0	0	0	0	0	1
100038743	NA	Gm13629	predicted gene 13629	Gm13629	0	0	0	0	0	0	0	0	0	0	0	0	0	0	0	0	0	0
100038748	NA	Gm10700	predicted gene 10700	Gm10700	0	0	0	0	0	0	0	0	0	0	0	0	0	0	0	0	0	0
100038750	NA	4921514A10Rik	RIKEN cDNA 4921514A10 gene	4921514A10Rik	0	0	0	0	0	0	0	0	0	0	0	0	0	0	0	0	0	0
100038751	NA	Gm9967	predicted gene 9967	Gm9967	0	0	0	0	0	0	0	0	0	0	0	0	0	0	0	0	0	0
100038752	ENSMUSG00000096937	Gm10825	predicted gene 10825	Gm10825	0	0	0	0	0	0	0	0	0	0	0	0	0	0	0	0	0	0
100038753	NA	Gm10143	predicted gene 10143	EyeLinc3	0	0	0	0	0	0	0	0	0	0	0	0	0	0	0	0	0	0
100038755	ENSMUSG00000097099	Gm9917	predicted gene 9917	Gm9917	0	0	0	1	0	0	1	0	0	0	0	0	0	1	0	0	1	0
100038756	NA	BC038268	cDNA sequence BC038268	BC038268	0	0	0	0	0	0	0	0	0	0	0	0	0	0	0	0	0	0
100038759	ENSMUSG00000102997	Gm17244	predicted gene, 17244	C130018J17Rik	0	0	0	0	0	0	0	0	0	0	0	0	0	0	0	0	0	0
100038761	ENSMUSG00000086058	Unc45bos	unc-45 myosin chaperone B, opposite strand	Gm12575	0	0	0	0	0	0	0	0	0	0	0	0	0	0	0	0	0	0
100038833	NA	Gm12568	high mobility group box 1 pseudogene	Gm12568	0	0	0	0	0	0	0	0	0	0	0	0	0	0	0	0	0	0
100038847	ENSMUSG00000093985	Gm10406	predicted gene 10406	Gm10406	0	0	0	0	0	0	0	0	0	0	0	0	0	0	0	0	0	0
100038850	ENSMUSG00000095495	Trav9d-3	T cell receptor alpha variable 9D-3	A130082M07Rik	0	0	0	0	0	0	0	0	0	0	0	0	0	0	0	0	0	0
100038854	ENSMUSG00000079594	Cstdc6	cystatin domain containing 6	Gm1975	0	0	0	0	0	0	0	0	0	0	0	0	0	0	0	0	0	0
100038859	ENSMUSG00000094891	Or10h1b	olfactory receptor family 10 subfamily H member 1B	IF6	0	0	0	0	0	0	0	0	0	0	0	0	0	0	0	0	0	0
100038860	ENSMUSG00000093884	Or10h1	olfactory receptor family 10 subfamily H member 1	MOR267-10	0	0	0	0	0	0	0	0	0	0	0	0	0	0	0	0	0	0
100038862	ENSMUSG00000062638	Btnl1	butyrophilin-like 1	Btnl3	0	0	0	0	0	0	0	0	0	0	0	0	0	0	0	0	0	0
100039027	ENSMUSG00000121347	Gm2011	predicted gene 2011	Gm2011	0	0	0	0	0	0	1	1	0	1	1	1	0	0	0	1	1	1
100039042	ENSMUSG00000072905	Eif1ad3	eukaryotic translation initiation factor 1A domain containing 3	Gm2016	0	0	0	0	0	0	0	0	0	0	0	0	0	0	0	0	0	0
100039043	NA	Gm10731	FUN14 domain containing 2 pseudogene	Gm10731	0	0	0	0	0	0	0	0	0	0	0	0	0	0	0	0	0	0
100039045	ENSMUSG00000073116	Speer4a2	spermatogenesis associated glutamate (E)-rich protein 4A2	Gm10471	0	0	0	0	0	0	0	0	0	0	0	0	0	0	0	0	0	0
100039052	ENSMUSG00000113971	Eif1ad4	eukaryotic translation initiation factor 1A domain containing 4	Gm2022	0	0	0	0	0	0	0	0	0	0	0	0	0	0	0	0	0	0
100039055	ENSMUSG00000095398	Gm16404	predicted gene 16404	EG625711	0	0	0	0	0	0	0	0	0	0	0	0	0	0	0	0	0	0
100039087	ENSMUSG00000096276	Gm2042	predicted gene 2042	Gm2042	0	0	0	0	0	0	0	0	0	0	0	0	0	0	0	0	0	0
100039095	NA	Gm2044	predicted gene 2044	Gm2044	0	0	0	0	0	0	0	0	0	0	0	0	0	0	0	0	0	0
100039114	NA	Gm11497	predicted gene 11497	Gm11497	0	0	0	0	0	0	0	0	0	0	0	0	0	0	0	0	0	0
100039120	ENSMUSG00000071788	Gm14525	predicted gene 14525	Gm14525	0	0	0	0	0	0	0	0	0	0	0	0	0	0	0	0	0	0
100039123	ENSMUSG00000078877	Gm14295	predicted gene 14295	Gm14295	0	0	0	0	0	1	1	1	0	1	0	1	0	0	0	0	0	0
100039138	ENSMUSG00000097615	Gm2061	predicted gene 2061	Gm2061	0	0	0	1	0	0	0	1	0	0	1	0	0	0	0	1	1	0
100039148	ENSMUSG00000087388	Gm12128	predicted gene 12128	Gm12128	0	0	0	0	0	0	0	0	0	0	0	0	0	0	0	0	0	0
100039176	ENSMUSG00000087283	Gm13580	predicted gene 13580	Gm13580	0	0	0	0	0	0	0	0	0	0	0	0	0	0	0	0	0	0
100039184	ENSMUSG00000085382	Gm13861	predicted gene 13861	Gm13861	0	0	0	0	0	0	0	0	0	0	0	0	0	0	0	0	0	0
100039186	ENSMUSG00000099718	Gm2087	predicted gene 2087	Gm2087	0	0	0	0	0	0	0	0	0	0	0	0	0	0	0	0	0	0
100039191	NA	Gm2090	predicted gene 2090	Gm2090	0	0	0	0	0	0	0	0	0	0	0	0	0	0	0	0	0	0
100039203	NA	Gm2099	predicted gene 2099	Gm2099	0	0	0	0	0	0	0	0	0	0	0	0	0	0	0	0	0	0
100039222	ENSMUSG00000100155	Gm2109	predicted gene 2109	Gm2109	0	0	0	0	0	0	0	0	0	0	0	0	0	0	0	0	0	0
100039225	NA	Gm10322	predicted gene 10322	Gm10322	0	0	0	0	0	0	0	0	0	0	0	0	0	0	0	0	0	0
100039235	NA	Gm16529	predicted gene, 16529	Gm16529	0	0	0	0	0	0	0	0	0	0	0	0	0	0	0	0	0	0
100039239	ENSMUSG00000097789	Ctxnd1	cortexin domain containing 1	Gm2115	0	0	0	0	0	0	0	0	0	0	0	0	1	0	0	0	0	0
100039265	NA	Gm12703	predicted gene 12703	Gm12703	0	0	0	0	0	0	0	0	0	0	0	0	0	0	0	0	0	0
100039284	NA	Gm2137	predicted gene 2137	Gm2137	0	0	0	0	0	0	0	0	0	0	0	0	0	0	0	0	0	0
100039286	NA	Gm2138	predicted gene 2138	Gm2138	0	0	0	0	0	0	0	0	0	0	0	0	0	0	0	0	0	0
100039315	ENSMUSG00000066027	Pramel51	PRAME like 51	Gm10436	0	0	0	0	0	0	0	0	0	0	0	0	0	0	0	0	0	0
100039317	NA	Gm2155	predicted gene 2155	Gm2155	0	0	0	0	0	0	0	0	0	0	0	0	0	0	0	0	0	0
100039343	ENSMUSG00000121782	Gm9797	translocase of inner mitochondrial membrane 8 homolog a1 pseudogene	Gm9797	0	0	0	0	0	0	0	0	0	0	0	0	0	0	0	0	0	0
100039348	ENSMUSG00000121831	Gm2176	glucosamine-6-phosphate deaminase 1 pseudogene	A430076E10Rik	0	0	0	0	0	0	0	0	0	0	0	0	0	0	0	0	0	0
100039359	NA	Gm10399	predicted gene 10399	Gm10399	0	0	0	0	0	0	0	0	0	0	0	0	0	0	0	0	0	0
100039374	NA	Gm2192	family with sequence similarity 205 pseudogene	Gm10590	0	0	0	0	0	0	0	0	0	0	0	1	0	0	0	1	1	1
100039432	ENSMUSG00000113671	Gm2233	predicted gene 2233	Gm2233	0	0	0	0	0	0	0	0	0	0	0	0	0	0	0	0	0	0
100039436	NA	Mageb16-ps1	MAGE family member B16, pseudogene 1	EG623523	0	0	0	0	0	0	0	0	0	0	0	0	0	0	0	0	0	0
100039440	ENSMUSG00000086003	B230206L02Rik	RIKEN cDNA B230206L02 gene	Gm11519	0	0	0	1	0	0	1	1	0	0	1	1	0	0	1	0	1	0
100039441	ENSMUSG00000093979	Gm2237	predicted gene 2237	Gm2237	0	0	0	0	0	0	0	0	0	0	0	0	0	0	0	0	0	0
100039442	NA	Gm2238	predicted gene 2238	Gm2238	0	0	0	0	0	0	0	0	0	0	0	0	0	0	0	0	1	0
100039495	ENSMUSG00000086013	Gm15706	predicted gene 15706	Gm15706	0	0	0	0	0	0	0	0	0	0	0	0	0	0	0	0	0	0
100039521	NA	Gm2287	predicted gene 2287	Gm2287	0	0	0	0	0	0	0	0	0	0	0	0	0	0	0	0	0	0
100039535	ENSMUSG00000118653	Ube2srt	ubiquitin-conjugating enzyme E2S, retrotransposed	Gm2296	0	0	0	0	0	0	0	0	0	0	0	0	0	0	0	0	0	0
100039542	ENSMUSG00000087516	Tbx3os1	T-box 3, opposite strand 1	AW549542	0	10	0	1	0	0	2	0	0	0	1	2	0	0	0	3	2	2
100039548	ENSMUSG00000102203	4930412E21Rik	RIKEN cDNA 4930412E21 gene	Gm2305	0	0	0	0	0	0	0	0	0	0	0	0	0	0	0	0	0	0
100039550	ENSMUSG00000073247	Gm10486	predicted gene 10486	Gm10486	0	0	0	0	0	0	0	0	0	0	0	0	0	0	0	0	0	0
100039574	ENSMUSG00000094739	Gm20806	predicted gene, 20806	Gm20806	0	0	0	0	0	0	0	0	0	0	0	0	0	0	0	0	0	0
100039614	ENSMUSG00000093868	Gm20809	predicted gene, 20809	Gm20809	0	0	0	0	0	0	0	0	0	0	0	0	0	0	0	0	0	0
100039623	NA	Gm15429	anterior pharynx defective 1a homolog pseudogene	Gm15429	0	0	0	0	0	0	0	0	0	0	0	0	0	0	0	0	0	0
100039631	NA	Gm2347	predicted gene 2347	Gm2347	0	0	0	0	0	0	0	0	0	0	0	0	0	0	0	0	0	0
100039636	NA	Atp6v0c-ps2	ATPase, H+ transporting, lysosomal V0 subunit C, pseudogene 2	Atp6c-rs2	0	0	0	0	0	1	1	3	0	0	2	1	0	0	0	0	0	0
100039641	ENSMUSG00000085600	E330012B07Rik	RIKEN cDNA E330012B07 gene	Gm15768	0	0	0	0	0	0	0	0	0	0	0	0	0	0	0	0	0	0
100039673	NA	Gm2366	predicted gene 2366	Gm2366	0	0	0	0	0	0	0	0	0	0	0	0	0	0	0	0	0	0
100039674	ENSMUSG00000074149	Gm10634	predicted gene 10634	Gm10634	0	0	0	0	0	0	0	0	0	0	0	0	0	0	0	0	0	0
100039681	ENSMUSG00000032443	Zcwpw2	zinc finger, CW type with PWWP domain 2	4930430K04Rik	0	0	0	0	0	0	0	0	0	0	0	0	0	0	0	1	1	0
100039684	NA	5031434O11Rik	RIKEN cDNA 5031434O11 gene	Gm2370	0	0	0	0	0	0	0	0	0	0	0	0	0	0	0	0	0	0
100039691	ENSMUSG00000078952	Lncenc1	long non-coding RNA, embryonic stem cells expressed 1	Gm11019	0	0	0	0	0	0	0	0	0	0	0	0	0	0	0	0	0	0
100039704	NA	Gm2379	predicted gene 2379	Gm2379	0	0	0	0	0	0	0	0	0	0	0	0	0	0	0	0	0	0
100039706	ENSMUSG00000092225	Gm2381	zinc finger protein 936 pseudogene	Gm2381	0	0	0	0	0	0	0	0	0	0	0	0	0	0	0	0	0	0
100039727	ENSMUSG00000085077	1700049E15Rik	RIKEN cDNA 1700049E15 gene	Gm15761	0	0	0	0	0	0	0	0	0	0	0	0	0	0	0	0	0	0
100039736	NA	Gm15762	predicted gene 15762	Gm15762	0	0	0	0	0	0	0	0	0	0	0	0	0	0	0	0	0	0
100039739	NA	A430060F13Rik	RIKEN cDNA A430060F13 gene	A430060F13Rik	0	0	0	0	0	0	0	0	0	0	0	0	0	0	0	0	0	0
100039753	ENSMUSG00000101053	Gm20815	predicted gene, 20815	Gm20815	0	0	0	0	0	0	0	0	0	0	0	0	0	0	0	0	0	0
100039768	NA	1700024F20Rik	RIKEN cDNA 1700024F20 gene	Gm2415	0	1	0	1	0	0	1	2	0	1	1	1	1	0	0	1	1	0
100039781	ENSMUSG00000071001	Hrct1	histidine rich carboxyl terminus 1	3830408D24Rik	0	1	0	0	0	0	0	1	0	0	0	1	1	1	0	0	0	0
100039796	ENSMUSG00000078921	Tgtp2	T cell specific GTPase 2	TGTP	0	13	0	0	0	1	0	1	0	1	0	1	2	8	1	1	1	0
100039801	ENSMUSG00000061974	Cldn24	claudin 24	Gm10107	0	0	0	0	0	0	0	0	0	0	0	0	0	0	0	0	0	0
100039805	ENSMUSG00000106820	D5Ertd605e	DNA segment, Chr 5, ERATO Doi 605, expressed	Gm2433	0	0	0	0	0	0	0	0	0	0	0	0	0	0	0	0	0	0
100039810	ENSMUSG00000095634	Gm20816	predicted gene, 20816	Gm20816	0	0	0	0	0	0	0	0	0	0	0	0	0	0	0	0	0	0
100039837	NA	Gm2449	predicted gene 2449	Gm2449	0	0	0	0	0	0	0	0	0	0	0	0	0	0	0	0	0	0
100039861	ENSMUSG00000102215	Gm2464	predicted gene 2464	Gm2464	0	0	0	0	0	0	0	0	0	0	0	0	0	0	0	0	0	0
100039863	ENSMUSG00000073877	Ccl27al	C-C motif chemokine ligand 27A like	100039939	0	0	0	0	0	0	0	0	0	0	0	0	0	0	0	0	0	0
100039888	NA	Gm11223	stathmin 1 pseudogene	Gm11223	0	0	1	0	0	0	0	0	0	0	0	0	0	0	0	0	0	0
100039901	NA	2810407A14Rik	RIKEN cDNA 2810407A14 gene	2810407A14Rik	0	0	0	0	0	0	0	0	0	0	0	0	0	0	0	0	0	0
100039904	NA	Gm20819	predicted gene, 20819	Gm20819	0	0	0	0	0	0	0	0	0	0	0	0	0	0	0	0	0	0
100039911	ENSMUSG00000115245	Gm2491	predicted gene 2491	4930478E11Rik	0	0	0	0	0	0	0	0	0	0	0	0	0	0	0	0	0	0
100039913	ENSMUSG00000079638	Rhox2b	reproductive homeobox 2B	Rhox2.2	0	0	0	0	0	0	0	0	0	0	0	0	0	0	0	0	0	0
100039946	ENSMUSG00000108695	Siglecl1	Siglec family like 1	Gm2511	0	0	0	0	0	0	0	0	0	0	0	0	0	0	0	0	0	0
100039953	ENSMUSG00000095276	Gfy	golgi-associated olfactory signaling regulator	Gm2515	0	0	0	0	0	0	0	0	0	0	0	0	0	0	0	0	0	0
100039954	ENSMUSG00000110281	Gm2516	predicted gene 2516	Gm2516	0	0	0	0	0	0	0	0	0	0	0	0	0	0	0	0	0	0
100039957	ENSMUSG00000003680	Gm2518	interferon induced transmembrane protein 2 pseudogene	D630022E15Rik	0	0	0	0	0	0	0	0	0	0	0	0	0	0	0	0	0	0
100039964	NA	Gm15411	predicted gene 15411	Gm15411	0	0	0	0	0	0	0	0	0	0	0	0	0	0	0	1	0	1
100039992	NA	Gm2539	predicted gene, 2539	Gm2539	0	0	0	0	0	0	0	0	0	0	0	0	0	0	0	0	0	0
100040000	NA	Gm2545	predicted gene 2545	Gm2545	0	0	0	0	0	0	0	0	0	0	0	0	0	0	0	0	0	0
100040030	NA	Gm2560	predicted gene 2560	Gm2560	0	0	0	0	0	0	0	0	0	0	0	0	0	0	0	0	0	0
100040031	ENSMUSG00000093950	Gm20823	predicted gene, 20823	Gm20823	0	0	0	0	0	0	0	0	0	0	0	0	0	0	0	0	0	0
100040049	ENSMUSG00000109305	Smim38	small integral membrane protein 38	1810010D01Rik	0	0	0	0	0	0	0	0	0	0	0	0	0	0	0	0	0	0
100040067	NA	Gm2582	predicted gene 2582	Gm2582	0	0	0	0	0	0	0	0	0	0	0	0	0	0	0	0	0	0
100040086	NA	Gm2590	predicted gene 2590	Gm2590	0	0	0	1	0	0	1	2	0	1	1	1	0	0	0	1	1	1
100040151	NA	Gm2629	aldehyde dehydrogenase 9, subfamily A1 pseudogene	Gm2629	0	0	0	0	0	0	0	0	0	0	0	0	0	0	0	0	0	0
100040191	NA	Krtap19-9a	keratin associated protein 19-9A	Gm9829	0	0	0	0	0	0	0	0	0	0	0	0	0	0	0	0	0	0
100040201	ENSMUSG00000068075	Krtap6-3	keratin associated protein 6-3	Gm10229	0	0	0	0	0	0	0	0	0	0	0	0	0	0	0	0	0	0
100040214	ENSMUSG00000068074	Krtap6-7	keratin associated protein 6-7	Gm10228	0	0	0	0	0	0	0	0	0	0	0	0	0	0	0	0	0	0
100040218	NA	Gm2670	predicted gene 2670	Gm2670	0	0	0	0	0	0	0	0	0	0	0	0	0	0	0	0	0	0
100040223	ENSMUSG00000094325	Gm20831	predicted gene, 20831	Gm20831	0	0	0	0	0	0	0	0	0	0	0	0	0	0	0	0	0	0
100040231	NA	Gm2675	predicted gene 2675	Gm2675	0	0	0	0	0	0	0	0	0	0	0	0	0	0	0	0	0	0
100040249	ENSMUSG00000057855	Krtap20-1	keratin associated protein 20-1	HGTpII.3	0	0	0	0	0	0	0	0	0	0	0	0	0	0	0	0	0	0
100040257	NA	Gm13180	predicted gene 13180	Gm13180	0	0	0	0	0	0	0	0	0	0	0	0	0	0	0	0	0	0
100040268	ENSMUSG00000111611	Or13c7c	olfactory receptor family 13 subfamily C member 7C	Mor262-12	0	0	0	0	0	0	0	0	0	0	0	0	0	0	0	0	0	0
100040271	NA	Gm15482	predicted gene 15482	Gm15482	0	0	0	0	0	0	0	0	0	0	0	0	0	0	0	0	0	0
100040293	ENSMUSG00000101860	Mindy4b-ps	MINDY lysine 48 deubiquitinase 4B, pseudogene	5330432B20Rik	0	0	0	0	0	0	0	0	0	0	0	0	0	0	0	0	0	0
100040294	ENSMUSG00000097248	Gm2694	predicted gene 2694	C230036H16Rik	0	0	0	0	0	0	0	0	0	0	0	0	0	0	0	0	0	0
100040307	NA	Gm2703	predicted gene 2703	Gm2703	0	0	0	0	0	0	0	0	0	0	0	0	0	0	0	0	0	0
100040322	ENSMUSG00000071181	3830408C21Rik	RIKEN cDNA 3830408C21 gene	3830408C21Rik	0	0	0	0	0	0	1	1	0	0	1	0	0	0	0	0	1	0
100040328	NA	Gm2716	predicted gene 2716	4933416k23	0	0	0	0	0	0	0	0	0	0	0	0	0	0	0	0	0	0
100040339	ENSMUSG00000113314	Gm2721	predicted gene 2721	Gm2721	0	0	0	0	0	0	0	0	0	0	0	0	0	0	0	0	0	0
100040363	NA	Gm20838	predicted gene, 20838	Gm20838	0	0	0	0	0	0	0	0	0	0	0	0	0	0	0	0	0	0
100040421	ENSMUSG00000107008	Gm2762	predicted gene 2762	1700025I17Rik	0	0	0	0	0	0	0	0	0	0	0	0	0	0	0	0	0	0
100040447	NA	1700036A12Rik	RIKEN cDNA 1700036A12 gene	1700036A12Rik	0	0	0	0	0	0	0	0	0	0	0	0	0	0	0	0	0	0
100040475	NA	Gm2795	predicted gene 2795	Gm2795	0	0	0	0	0	0	0	0	0	0	0	0	0	0	0	0	0	0
100040484	NA	Gm2800	predicted gene 2800	Gm2800	0	0	0	0	0	0	0	0	0	0	0	0	0	0	0	0	0	0
100040493	NA	Gm13429	predicted gene 13429	Gm13429	0	0	0	0	0	0	0	0	0	0	0	0	0	0	0	0	0	0
100040507	ENSMUSG00000109291	Gm2814	predicted gene 2814	Gm45043	0	1	0	1	1	0	0	1	0	1	1	1	1	0	1	1	1	1
100040525	NA	Tmem181c-ps	transmembrane protein 181C, pseudogene	100040596	0	0	0	0	0	0	0	0	0	0	0	0	0	0	0	0	0	0
100040529	NA	Gm2824	predicted gene 2824	Gm2824	0	0	0	0	0	0	0	0	0	0	0	0	0	0	0	0	0	0
100040531	ENSMUSG00000095677	Dynlt1f	dynein light chain Tctex-type 1F	100040631	0	0	0	2	1	0	2	2	0	1	1	2	0	0	0	2	1	1
100040552	ENSMUSG00000094115	Gm2837	spindlin family, member 2 pseudogene	Gm2837	0	0	0	0	0	0	0	0	0	0	0	0	0	0	0	0	0	0
100040557	ENSMUSG00000085980	Gm12408	predicted gene 12408	Gm12408	0	0	0	0	0	0	0	0	0	0	0	0	0	0	0	0	0	0
100040558	NA	BE691133	expressed sequence BE691133	BE691133	0	0	0	0	0	0	0	1	0	0	0	0	0	0	0	0	0	0
100040567	ENSMUSG00000085876	Gm12409	predicted gene 12409	Gm12409	0	0	0	0	0	0	0	0	0	0	0	0	0	0	0	0	0	0
100040572	ENSMUSG00000120488	Gm2848	predicted gene 2848	Gm2848	0	0	0	0	0	0	0	0	0	0	0	0	0	0	0	0	0	0
100040591	ENSMUSG00000079436	Kcnj13	potassium inwardly-rectifying channel, subfamily J, member 13	Kir7.1	0	0	0	0	0	0	0	0	0	0	0	0	0	0	0	0	0	0
100040598	NA	Gm2861	predicted gene 2861	Gm2861	0	0	0	0	0	0	0	0	0	0	0	0	0	0	0	0	0	0
100040599	ENSMUSG00000074449	Potefam3a	POTE ankyrin domain family member 3A	Gm15319	0	0	0	0	0	0	0	0	0	0	0	0	0	0	0	0	0	0
100040617	ENSMUSG00000085183	Wincr1	WNT induced non-coding RNA 1	Gm12603	0	0	0	0	0	0	0	0	0	0	0	0	0	0	0	0	0	0
100040632	NA	AA684185	Snw1-like pseudogene	Gm10528	0	0	0	0	0	0	0	0	0	0	0	0	0	0	0	0	0	0
100040635	ENSMUSG00000079432	Pramel3d	PRAME like 3D	Gm15023	0	0	0	0	0	0	0	0	0	0	0	0	0	0	0	0	0	0
100040658	NA	Gm2889	predicted gene 2889	Gm2889	0	0	0	0	0	0	0	0	0	0	0	0	0	0	0	0	0	0
100040671	ENSMUSG00000079410	Gm2897	predicted gene 2897	Gm2897	0	0	0	0	0	0	0	0	0	0	0	0	0	0	0	0	0	0
100040696	NA	Gm2912	predicted gene 2912	Gm2912	0	0	0	0	0	0	0	0	0	0	0	0	0	0	0	0	0	0
100040697	NA	Gm10340	predicted gene 10340	Gm10340	0	0	0	0	0	0	0	0	0	0	0	0	0	0	0	0	0	0
100040710	ENSMUSG00000079604	Gm13219	predicted gene 13219	Gm13219	0	0	0	0	0	0	0	0	0	0	0	0	0	0	0	0	0	0
100040724	ENSMUSG00000097391	Mirg	miRNA containing gene	2810474H01Rik	0	0	0	0	0	0	1	0	0	0	0	0	0	0	0	0	0	0
100040732	ENSMUSG00000078324	Btbd35f14	BTB domain containing 35, family member 14	Gm2933	0	0	0	0	0	0	0	0	0	0	0	0	0	0	0	0	0	0
100040736	ENSMUSG00000085399	Foxd2os	forkhead box D2, opposite strand	9130206I24Rik	0	0	0	0	0	0	0	0	0	0	0	0	0	0	0	0	0	0
100040766	ENSMUSG00000079429	Mroh2a	maestro heat-like repeat family member 2A	Heatr7b1	0	0	0	0	0	0	2	1	0	1	0	1	0	0	0	1	0	1
100040769	NA	Gm15506	predicted gene 15506	Gm15506	0	0	0	0	0	0	0	0	0	0	0	0	0	0	0	0	0	0
100040786	ENSMUSG00000096666	Gm20852	predicted gene, 20852	Gm20852	0	0	0	0	0	0	0	0	0	0	0	0	0	0	0	0	0	0
100040792	ENSMUSG00000078640	Gm11627	predicted gene 11627	Gm11627	0	0	0	0	0	0	0	0	0	0	0	0	0	0	0	0	0	0
100040820	NA	Gm2984	predicted gene 2984	Gm2984	0	0	0	0	0	0	0	0	0	0	0	0	0	0	0	0	0	0
100040822	ENSMUSG00000090069	Gm1604a	predicted gene 1604A	E430024P14Rik	0	0	0	0	0	0	0	0	0	0	0	0	0	0	0	0	0	0
100040834	NA	Gm2990	predicted gene 2990	Gm2990	0	0	0	0	0	0	0	0	0	0	0	0	0	0	0	0	0	0
100040846	NA	5930403N24Rik	RIKEN cDNA 5930403N24 gene	Gm16524	0	0	0	0	0	0	0	0	0	0	0	0	0	0	0	0	0	0
100040851	ENSMUSG00000039098	Gm9767	predicted gene 9767	Gm9767	0	0	0	0	0	0	0	0	0	0	0	0	0	0	0	0	0	0
100040852	NA	Gm3002	alpha-takusan pseudogene	Gm3002	0	0	0	0	0	0	0	0	0	0	0	0	0	0	0	0	0	0
100040872	NA	Gm3014	predicted gene 3014	Gm3014	0	0	0	1	0	0	0	0	0	1	0	1	0	0	0	0	0	0
100040880	NA	Gm3020	predicted gene 3020	Gm3020	0	0	0	0	0	0	0	0	0	0	0	0	0	0	0	0	0	0
100040882	ENSMUSG00000037884	1700017G19Rik	RIKEN cDNA 1700017G19 gene	1700017G19Rik	0	0	0	0	0	0	0	0	0	0	0	0	0	0	0	0	0	0
100040894	ENSMUSG00000094714	Gm16430	predicted gene 16430	EG666120	0	0	0	0	0	0	0	0	0	0	0	0	0	0	0	0	0	0
100040902	NA	Gm3032	predicted gene 3032	Gm3032	0	0	0	0	0	0	0	0	0	0	0	0	0	0	0	0	0	0
100040911	ENSMUSG00000095650	Gm20854	predicted gene, 20854	Gm20854	0	0	0	0	0	0	0	0	0	0	0	0	0	0	0	0	0	0
100040914	NA	Gm10518	predicted gene 10518	Gm10518	0	0	0	0	0	0	0	0	0	0	0	0	0	0	0	0	0	0
100040926	NA	Gm3045	predicted gene 3045	Gm3045	0	0	0	0	0	0	0	0	0	0	0	0	0	0	0	0	0	0
100040938	NA	Gm3052	predicted gene 3052	Gm3052	0	1	0	2	0	0	2	1	0	1	2	2	0	0	0	3	3	4
100040962	NA	Gm3065	predicted gene 3065	Gm3065	0	0	0	1	0	0	2	2	0	1	1	2	0	0	0	2	1	2
100040972	ENSMUSG00000079428	Tceal7	transcription elongation factor A (SII)-like 7	1110018P05Rik	0	0	0	0	0	0	0	0	0	0	0	0	0	0	0	0	0	0
100040997	NA	Gm15340	predicted gene 15340	Gm15340	0	0	0	0	0	0	0	0	0	0	0	0	0	0	0	0	0	0
100040999	ENSMUSG00000121663	Gm3086	RuvB-like protein 1 pseudogene	Gm3086	0	0	0	0	0	0	0	0	0	0	0	0	0	0	0	0	0	0
100041002	NA	Gm3088	predicted gene 3088	Gm3088	0	0	0	0	0	0	0	0	0	0	0	0	0	0	0	0	0	0
100041012	ENSMUSG00000091756	Gm3095	predicted gene 3095	Gm3095	0	0	0	0	0	0	0	0	0	0	0	0	0	0	0	0	0	0
100041032	ENSMUSG00000096259	Pramel38	PRAME like 38	Gm3106	0	0	0	0	0	0	0	0	0	0	0	0	0	0	0	0	0	0
100041034	NA	LOC100041034	Sp110 nuclear body protein pseudogene	LOC100041034	0	0	0	0	0	0	0	0	0	0	0	0	0	0	0	0	0	0
100041077	ENSMUSG00000073723	Pramel61	PRAME like 60	Gm13102	0	0	0	0	0	0	0	0	0	0	0	0	0	0	0	0	0	0
100041089	NA	Gm3134	predicted gene 3134	Sall1os	0	0	0	2	0	0	1	1	0	1	0	2	0	0	0	1	2	1
100041102	ENSMUSG00000095074	Pramel42	PRAME like 42	Gm3139	0	0	0	0	0	0	0	0	0	0	0	0	0	0	0	0	0	0
100041114	NA	Gm3146	predicted gene 3146	Gm3146	0	0	0	0	0	0	0	0	0	0	0	0	0	0	0	0	0	0
100041151	ENSMUSG00000091754	Gm3636	predicted gene 3636	100042043	0	0	0	0	0	0	0	0	0	0	0	0	0	0	0	0	0	0
100041223	ENSMUSG00000093848	Gm20865	predicted gene, 20865	Gm20865	0	0	0	0	0	0	0	0	0	0	0	0	0	0	0	0	0	0
100041241	NA	Gm3227	predicted gene 3227	Gm3227	0	0	0	0	0	0	0	0	0	0	0	0	0	0	0	0	0	0
100041244	NA	Gm3230	predicted gene 3230	Gm3230	0	0	0	0	0	0	0	0	0	0	0	0	0	0	0	0	0	0
100041251	NA	Gm3234	predicted gene 3234	Gm3234	0	0	0	0	0	0	0	0	0	0	0	0	0	0	0	0	0	0
100041256	ENSMUSG00000096898	Gm20867	predicted gene, 20867	Gm20867	0	0	0	0	0	0	0	0	0	0	0	0	0	0	0	0	0	0
100041278	NA	Gm3247	predicted gene 3247	Gm3247	0	0	0	0	0	0	0	0	0	0	0	0	0	0	0	0	0	0
100041279	NA	Gm3248	predicted gene 3248	Gm3248	0	0	0	0	0	0	0	0	0	0	0	0	0	0	0	0	0	0
100041284	ENSMUSG00000094729	Gm20868	predicted gene, 20868	Gm20868	0	0	0	0	0	0	0	0	0	0	0	0	0	0	0	0	0	0
100041290	NA	D4Ertd617e	DNA segment, Chr 4, ERATO Doi 617, expressed	D4Ertd617e	0	0	0	0	0	0	1	0	0	0	0	0	0	0	0	1	0	1
100041306	ENSMUSG00000094132	Gm3264	predicted gene 3264	Gm3264	0	0	0	0	0	0	0	0	0	0	0	1	0	0	0	0	0	0
100041311	ENSMUSG00000121755	Gm11978	predicted gene 11978	Gm11978	0	0	0	0	0	0	0	0	0	0	0	0	0	0	0	0	0	0
100041339	ENSMUSG00000108063	Gm3279	predicted gene 3279	Gm3279	0	0	0	0	0	0	0	0	0	0	0	0	0	0	0	0	0	0
100041346	ENSMUSG00000101005	Gm20871	Sycp3 like Y-linked pseudogene	Gm20871	0	0	0	0	0	0	0	0	0	0	0	0	0	0	0	0	0	0
100041352	ENSMUSG00000052469	Tcp10c	t-complex protein 10c	D17Leh66C	0	0	0	0	0	0	0	0	0	0	0	0	0	0	0	0	0	0
100041354	ENSMUSG00000079423	Pramel57	PRAME like 57	Gm3286	0	0	0	0	0	0	0	0	0	0	0	0	0	0	0	0	0	0
100041356	NA	Gm3287	predicted gene 3287	100041364	0	0	0	0	0	0	0	0	0	0	0	0	0	0	0	0	0	0
100041358	NA	Gm3289	predicted gene 3289	Gm3289	0	0	0	0	0	0	0	0	0	0	0	0	0	0	0	0	0	0
100041375	ENSMUSG00000075552	Cyp3a41b	cytochrome P450, family 3, subfamily a, polypeptide 41B	Cyp3a41b	0	0	0	0	0	0	13	0	0	0	0	0	0	0	0	0	0	0
100041379	ENSMUSG00000058186	Zfp980	zinc finger protein 980	Gm13242	0	0	0	0	0	0	0	0	0	0	0	0	0	0	0	0	0	0
100041413	NA	Gm16401	predicted gene 16401	EG624120	0	0	0	0	0	0	0	0	0	0	0	0	0	0	0	0	0	0
100041426	NA	Gm3331	predicted gene 3331	Gm3331	0	0	0	0	0	0	0	0	0	0	0	0	0	0	0	0	0	0
100041450	NA	Gimap1os	GTPase, IMAP family member 1, opposite strand	Gm3345	0	0	0	0	0	0	0	0	0	0	0	0	0	0	0	0	0	0
100041479	ENSMUSG00000092353	Gm3363	predicted gene 3363	Gm20539	0	0	0	0	0	0	0	0	0	0	0	0	0	0	0	0	0	0
100041480	ENSMUSG00000049230	Myef2l	myelin expression factor 2 like	Gm9833	0	0	0	0	0	0	0	0	0	0	0	0	0	0	0	0	0	0
100041481	NA	Gm3364	predicted gene 3364	Gm3364	0	0	0	0	0	0	0	1	0	0	0	1	0	0	0	0	0	0
100041515	ENSMUSG00000096629	Gm3383	predicted gene 3383	Gm3383	0	0	0	0	0	0	0	0	0	0	0	0	0	0	0	0	0	0
100041554	ENSMUSG00000079091	Gm3404	predicted gene 3404	Gm3404	0	0	0	0	0	0	0	0	0	0	0	0	0	0	0	0	0	0
100041562	NA	Gm14762	predicted gene 14762	Gm14762	0	0	0	0	0	0	0	0	0	0	0	0	0	0	0	0	0	0
100041581	ENSMUSG00000038630	Zkscan16	zinc finger with KRAB and SCAN domains 16	XM_143800	0	0	0	0	0	0	0	0	0	0	0	0	0	0	0	0	0	0
100041596	ENSMUSG00000093805	Gal3st2b	galactose-3-O-sulfotransferase 2B	Gal3ST-2	0	0	0	0	0	0	0	0	0	0	0	0	0	0	0	0	0	0
100041605	ENSMUSG00000098705	Gm3428	predicted gene 3428	Gm3428	0	0	0	0	0	0	0	0	0	0	0	0	0	0	0	0	0	0
100041653	NA	Gm3455	predicted gene 3455	Gm3455	0	0	0	0	0	0	0	0	0	0	0	0	0	0	0	0	0	0
100041655	ENSMUSG00000075555	Gm10863	predicted gene 10863	Gm10863	0	0	0	0	0	0	0	0	0	4	0	0	0	0	0	0	0	0
100041658	ENSMUSG00000073842	Mup7	major urinary protein 7	Gm12546	0	0	3	0	0	0	0	0	0	0	1	1	0	0	4	0	1	3
100041677	ENSMUSG00000078495	Zfp984	zinc finger protein 984	Gm13157	0	0	0	0	0	0	0	0	0	0	0	0	0	0	0	0	0	0
100041678	ENSMUSG00000096003	Gm3500	predicted gene 3500	100041758	0	0	0	1	0	0	1	1	0	0	0	1	0	0	0	1	1	1
100041694	ENSMUSG00000073000	Ppp1r36dn	Ppp1r36 downstream neighbor	Gm10451	0	0	0	0	1	0	1	0	0	1	0	1	0	1	0	0	0	0
100041739	ENSMUSG00000086760	1700025D23Rik	RIKEN cDNA 1700025D23 gene	1700025D23Rik	0	0	0	0	0	0	0	0	0	0	0	0	0	0	0	0	0	0
100041748	ENSMUSG00000070443	Gm10291	glyceraldehyde-3-phosphate dehydrogenase pseudogene	Gm10291	0	0	0	0	0	0	0	0	0	0	0	0	0	0	0	0	0	0
100041774	ENSMUSG00000095533	Gm10413	predicted gene 10413	100038846	0	0	0	0	0	0	0	0	0	0	0	0	0	0	0	0	0	0
100041779	NA	Gm3509	predicted gene 3509	Gm3509	0	0	0	0	0	0	0	0	0	0	0	0	0	0	0	0	0	0
100041781	NA	Gm3510	predicted gene 3510	Gm3510	0	0	0	0	0	0	0	0	0	0	0	0	0	0	0	0	0	0
100041805	ENSMUSG00000106380	Gm3519	predicted gene 3519	Gm43683	0	0	0	0	0	0	0	0	0	0	0	0	0	0	0	0	0	0
100041874	ENSMUSG00000079364	Gm3558	predicted gene 3558	Gm3558	0	0	0	0	0	0	0	0	0	0	0	0	0	0	0	0	0	0
100041879	NA	Gm3561	predicted gene 3561	Gm3561	0	0	0	0	0	0	0	0	0	0	0	0	0	0	0	0	0	0
100041915	ENSMUSG00000094499	Vmn2r-ps104	vomeronasal 2, receptor, pseudogene 104	Vmn2r-ps104	0	0	0	0	0	0	0	0	0	0	0	0	0	0	0	0	0	0
100041931	NA	Gm13403	predicted gene 13403	Gm13403	0	0	0	0	0	0	0	0	0	0	0	0	0	0	0	0	0	0
100041971	NA	Gm3598	predicted gene 3598	Gm3598	0	0	0	0	0	0	0	0	0	0	0	0	0	0	0	0	0	0
100041979	ENSMUSG00000094942	Gm3604	predicted gene 3604	Gm3604	0	0	0	0	0	0	0	0	0	0	0	0	0	0	0	0	0	0
100042054	NA	Gm3194	predicted gene 3194	Gm3194	0	0	0	0	0	0	0	0	0	0	0	0	0	0	0	0	0	0
100042055	ENSMUSG00000095226	Gm10377	predicted gene 10377	Gm10377	0	0	0	0	0	0	0	0	0	0	0	0	0	0	0	0	0	0
100042056	ENSMUSG00000073067	9130019P16Rik	RIKEN cDNA 9130019P16 gene	6430501H15Rik	0	0	0	0	0	0	0	0	0	0	0	0	0	0	0	0	0	0
100042057	NA	Gm3643	predicted gene 3643	Gm35256	0	0	0	0	0	0	0	0	0	0	0	0	0	0	0	0	0	0
100042065	ENSMUSG00000091937	Gm3646	predicted gene 3646	Gm3646	0	0	0	0	0	0	0	0	0	0	0	0	0	0	0	0	0	0
100042100	ENSMUSG00000090691	Gm3667	predicted gene 3667	Gm3667	0	0	0	1	0	0	0	0	0	0	0	0	0	0	0	0	0	0
100042109	ENSMUSG00000073257	Gm10488	predicted gene 10488	Gm10488	0	0	0	0	0	0	0	0	0	0	0	0	0	0	0	0	0	0
100042132	ENSMUSG00000084898	Gm12371	predicted gene 12371	Gm12371	0	0	0	0	0	0	0	0	0	0	0	0	0	0	0	0	0	0
100042143	ENSMUSG00000098128	Gm3693	predicted gene 3693	Gm3693	0	0	0	0	0	0	0	0	0	0	0	0	0	0	0	0	0	0
100042149	ENSMUSG00000092167	Gm3696	predicted gene 3696	544988	0	0	0	0	0	0	0	0	0	0	0	1	0	0	0	0	0	0
100042150	ENSMUSG00000060275	Nrg2	neuregulin 2	Don1	0	0	0	0	0	0	0	0	0	0	0	0	0	0	0	0	0	0
100042166	ENSMUSG00000097321	Gm3704	predicted gene 3704	Gm3704	0	2	0	1	0	0	1	0	1	1	2	2	0	0	1	3	2	2
100042178	ENSMUSG00000085069	Prdm16os	Prdm16 opposite strand transcript	Gm13111	0	0	0	0	0	0	0	0	0	0	0	0	0	0	0	0	0	0
100042194	ENSMUSG00000086555	Gm13446	predicted gene 13446	Gm13446	0	0	0	0	0	0	0	0	0	0	0	0	0	0	0	0	0	0
100042198	ENSMUSG00000105402	Gm3716	predicted gene 3716	Gm1683	0	0	0	0	0	0	0	0	0	0	0	0	0	0	0	0	0	0
100042202	NA	Gm3718	predicted gene 3718	Gm3718	0	0	0	0	0	0	1	1	0	0	0	0	0	0	0	0	1	1
100042218	ENSMUSG00000118150	Gm3728	predicted gene 3728	Gm3728	0	0	0	0	0	0	0	0	0	0	0	0	0	0	0	0	0	0
100042235	ENSMUSG00000091472	Gm3739	predicted gene 3739	Gm3739	0	0	0	0	0	0	0	0	0	0	0	0	0	0	0	0	0	0
100042237	NA	Gm3740	predicted gene 3740	Gm3740	0	0	0	2	0	0	2	3	0	2	1	3	1	0	1	4	4	2
100042275	ENSMUSG00000094860	Btbd35f27	BTB domain containing 35, family member 27	Gm3763	0	0	0	0	0	0	0	0	0	0	0	0	0	0	0	0	0	0
100042277	ENSMUSG00000097156	Gm3764	predicted gene 3764	100042271	0	0	0	0	0	0	0	0	0	0	0	0	0	0	0	0	0	0
100042291	ENSMUSG00000113074	Gm3772	predicted gene 3772	Gm3772	0	0	0	0	0	0	0	0	0	0	0	0	0	0	0	0	0	0
100042294	NA	Gm3775	predicted gene 3775	Gm3775	0	0	0	0	0	0	0	0	0	0	0	0	0	0	0	0	0	0
100042314	ENSMUSG00000074179	Gsta5	glutathione S-transferase alpha 5	Gm10639	0	0	0	0	0	0	0	0	0	0	0	0	0	1	0	0	0	0
100042327	NA	Gm3793	predicted gene 3793	Gm3793	0	0	0	1	0	0	1	1	0	1	1	1	0	0	0	3	1	1
100042332	ENSMUSG00000075389	Reno1	regulator of early neurogenesis 1	2810410L24Rik	0	0	0	3	0	1	3	2	1	1	1	3	0	0	1	3	3	2
100042342	ENSMUSG00000095528	Gm10375	predicted gene 10375	Gm10375	0	0	0	0	0	0	0	0	0	0	0	0	0	0	0	0	0	0
100042364	NA	Gm3805	predicted gene 3805	Gm3805	0	0	0	0	0	0	0	0	0	0	0	0	0	0	0	0	0	0
100042371	NA	Gm3807	predicted gene 3807	Gm3807	0	0	0	0	0	0	0	0	0	0	0	0	0	0	0	0	0	0
100042394	NA	Gm3822	predicted gene 3822	Gm575	0	0	0	0	0	0	0	0	0	0	0	0	0	0	0	0	0	0
100042408	NA	Gm3830	predicted gene 3830	Gm3830	0	0	0	0	0	0	0	0	0	0	0	0	0	0	0	0	0	0
100042411	NA	Gm3831	predicted gene 3831	Gm3831	0	0	0	0	0	0	0	0	0	0	0	0	0	0	0	0	0	0
100042415	ENSMUSG00000121680	Mnd1-ps	Mnd1 retrotransposed pseudogene	Gm3833	0	0	0	0	0	0	0	0	0	0	0	0	0	0	0	0	0	0
100042416	NA	D830025C05Rik	RIKEN cDNA D830025C05 gene	D830025C05Rik	0	0	0	0	0	0	0	1	0	0	0	1	0	0	0	0	1	0
100042428	ENSMUSG00000095867	Gm20917	predicted gene, 20917	Gm20917	0	0	0	0	0	0	0	0	0	0	0	0	0	0	0	0	0	0
100042444	ENSMUSG00000094176	Trav6d-6	T cell receptor alpha variable 6D-6	Gm1220	0	0	0	0	0	0	0	0	0	0	0	0	0	0	0	0	0	0
100042450	ENSMUSG00000093536	Smim17	small integral membrane protein 17	Gm16532	0	0	0	0	0	0	0	1	0	0	0	1	0	0	0	1	0	1
100042457	NA	Gm3853	predicted gene 3853	Gm3853	0	0	0	0	0	0	0	0	0	0	0	0	0	0	0	0	0	0
100042458	NA	Gm15478	predicted gene 15478	Gm15478	0	0	0	0	0	0	0	0	0	0	0	0	0	0	0	0	0	0
100042466	NA	Gm10601	ethanol induced 1 pseudogene	Gm11008	0	0	0	0	0	0	0	0	0	0	0	0	0	0	0	0	0	0
100042472	NA	Gm10600	predicted gene 10600	Gm10599	0	0	0	0	0	0	0	0	0	0	0	0	0	0	0	0	0	0
100042480	ENSMUSG00000079481	Nhsl2	NHS like 2	1110062M06Rik	0	0	0	1	0	0	0	1	1	0	0	1	0	0	0	0	1	0
100042493	ENSMUSG00000095675	Ccl21b	C-C motif chemokine ligand 21B (leucine)	6CKBAC1	0	0	0	0	0	0	0	0	0	0	0	0	0	0	0	0	0	0
100042497	NA	Gm3871	predicted gene 3871	Gm3871	0	1	1	1	0	1	1	1	0	1	2	1	1	0	1	1	1	2
100042499	ENSMUSG00000091045	Vmn2r55	vomeronasal 2, receptor 55	Vmn2r55	0	0	0	0	0	0	0	0	0	0	0	0	0	0	0	0	0	0
100042510	NA	Gm3877	predicted gene 3877	Gm3877	0	0	0	0	0	0	0	0	0	0	0	0	0	0	0	0	0	0
100042514	ENSMUSG00000074445	Sprr2a3	small proline-rich protein 2A3	Sprr2a	0	0	0	0	0	0	0	0	0	0	0	0	0	0	0	0	0	0
100042517	NA	Gm3881	predicted gene 3881	Gm3881	0	0	0	0	0	0	0	0	0	0	0	0	0	0	0	0	0	0
100042539	NA	Gm3893	family with sequence similarity 205 pseudogene	Gm3893	0	0	0	1	0	0	1	0	0	0	0	0	0	0	0	1	1	1
100042545	NA	Gm3896	predicted gene 3896	Gm1708	0	0	0	0	0	0	0	0	0	0	0	0	0	0	0	0	0	0
100042554	NA	Gm3902	predicted gene 3902	Gm3902	0	0	0	0	0	0	0	0	0	0	0	0	0	0	0	0	1	0
100042555	ENSMUSG00000073876	Il11ra3	interleukin 11 receptor subunit alpha 3	Gm13305	0	0	0	0	0	0	0	0	0	0	0	0	0	0	0	0	0	0
100042571	NA	Gm3907	predicted gene 3907	Gm3907	0	0	0	0	0	0	0	0	0	0	0	0	0	0	0	0	0	0
100042577	NA	Gm3912	predicted gene 3912	Gm3912	0	0	0	1	0	0	0	0	0	0	0	0	0	0	0	0	0	0
100042584	ENSMUSG00000121759	Gm16523	mitochondrial ribosomal protein L40 pseudogene	A130054J05Rik	0	0	0	0	0	0	0	0	0	0	0	0	0	0	0	0	0	0
100042588	NA	Gm3916	predicted gene 3916	Gm3916	0	0	0	0	0	0	0	0	0	0	0	0	0	0	0	0	0	0
100042639	NA	Gm3942	predicted gene 3942	Gm3942	0	0	0	0	0	0	0	0	0	0	0	0	0	0	0	0	0	0
100042648	NA	Gm3948	predicted gene 3948	Gm11193	0	0	0	0	0	0	0	0	0	0	0	0	0	0	0	0	0	0
100042663	ENSMUSG00000095110	1700003E24Rik	RIKEN cDNA 1700003E24 gene	Gm14779	0	0	0	0	0	0	0	0	0	0	0	0	0	0	0	0	0	0
100042678	NA	Gm3960	predicted gene 3960	Gm3960	0	0	0	0	0	0	0	0	0	0	0	0	0	0	0	0	0	0
100042679	NA	Gm16386	zinc finger protein 946 pseudogene	EG545191	0	0	0	0	0	0	0	0	0	0	0	0	0	0	0	0	0	0
100042680	NA	Gm3961	predicted gene 3961	Gm3961	0	0	0	0	0	0	0	0	0	0	0	0	0	0	0	0	0	0
100042693	NA	Gm3970	predicted gene 3970	Gm3970	0	0	0	0	0	0	0	0	0	0	0	0	0	0	0	0	0	0
100042698	NA	Gm3973	predicted gene 3973	EG627871	0	0	0	0	0	0	1	0	0	0	0	0	0	0	0	0	0	0
100042715	ENSMUSG00000079070	Gm3985	predicted gene 3985	Gm3985	0	0	0	0	0	0	0	0	0	0	0	0	0	0	0	0	0	0
100042770	NA	Gm4022	predicted gene 4022	Gm4022	0	0	0	0	0	0	0	0	0	0	0	0	0	0	0	0	0	0
100042776	ENSMUSG00000092019	Eif1ad6	eukaryotic translation initiation factor 1A domain containing 6	Gm4027	0	0	0	0	0	0	0	0	0	0	0	0	0	0	0	0	0	0
100042782	ENSMUSG00000078206	Fthl17d	ferritin, heavy polypeptide-like 17, member D	Fthl17L3	0	0	0	0	0	0	0	0	0	0	0	0	0	0	0	0	0	0
100042784	ENSMUSG00000075028	Prdm11	PR domain containing 11	8030443D09Rik	0	0	0	1	0	0	0	0	0	0	0	1	0	0	0	1	0	0
100042793	NA	Gm15234	predicted gene 15234	Gm15234	0	0	0	0	0	0	0	2	0	1	0	2	0	0	0	1	0	0
100042794	NA	Gm4035	predicted gene 4035	Gm4035	0	0	0	0	0	0	0	0	0	0	0	0	0	0	0	0	0	0
100042802	ENSMUSG00000114828	AI463229	expressed sequence AI463229	91304300000	0	0	1	2	0	1	2	2	1	2	2	2	1	0	0	2	2	2
100042814	ENSMUSG00000073652	Apol7d	apolipoprotein L 7d	Gm15456	0	0	0	1	0	0	0	0	0	1	0	0	0	0	0	0	0	0
100042827	NA	Gm12052	predicted gene 12052	Gm12052	0	0	0	0	0	0	0	0	0	0	0	0	0	0	0	0	0	0
100042869	NA	Gm4081	predicted gene 4081	Gm4081	0	0	0	0	0	0	0	0	0	0	0	0	0	0	0	0	0	0
100042875	NA	Gm12059	predicted gene 12059	Gm12059	0	0	0	0	0	0	0	0	0	0	0	0	0	0	0	0	0	0
100042889	ENSMUSG00000080727	C920021L13Rik	RIKEN cDNA C920021L13 gene	C920021L13Rik	0	0	0	0	0	0	0	0	0	0	0	0	0	0	0	0	0	0
100042899	NA	Gm4098	predicted gene 4098	Gm4098	0	0	0	0	0	0	1	1	0	0	0	1	0	0	0	0	0	0
100042912	NA	Gm10489	predicted gene 10489	Gm10489	0	0	0	0	0	0	0	0	0	0	0	0	0	0	0	0	0	0
100042916	NA	Gm4107	predicted gene 4107	Gm4107	0	0	0	0	0	0	0	0	0	0	0	0	0	0	0	0	0	0
100042922	ENSMUSG00000100626	H2al1a	H2A histone family member L1A	Gm14483	0	0	0	0	0	0	0	0	0	0	0	0	0	0	0	0	0	0
100042926	ENSMUSG00000086862	Gm13546	predicted gene 13546	Gm13546	0	0	0	0	0	0	0	0	0	0	0	0	0	0	0	0	0	0
100042940	NA	Gm4117	predicted gene 4117	Gm4117	0	0	0	0	0	0	0	0	0	0	0	0	0	0	0	0	0	0
100042948	ENSMUSG00000121849	Gm15760	mitochondrial ribosomal protein S18B pseudogene	Gm15760	0	0	0	0	0	0	0	0	0	0	0	0	0	0	0	0	0	0
100042951	NA	Gm4123	predicted gene 4123	Gm4123	0	0	0	0	0	0	0	0	0	0	0	0	0	0	0	0	0	0
100042963	NA	Gm4132	predicted gene 4132	Gm4132	0	0	0	0	0	0	0	0	0	0	0	0	0	0	0	0	0	0
100042966	NA	Vmn1r-ps79	vomeronasal 1 receptor, pseudogene 79	Gm652	0	0	0	0	0	0	0	0	0	0	0	0	0	0	0	0	0	0
100042971	ENSMUSG00000094762	Gm10670	predicted gene 10670	Vmn1r102	0	0	0	0	0	0	0	0	0	0	0	0	0	0	0	0	0	0
100042982	ENSMUSG00000118113	Gm4146	predicted gene 4146	Gm45939	0	0	0	0	0	0	0	0	0	0	0	0	0	0	0	0	0	0
100042988	NA	Gm4151	predicted gene 4151	Gm4151	0	0	0	0	0	0	0	0	0	0	0	0	0	0	0	0	0	0
100043000	ENSMUSG00000084349	Rpl3-ps1	ribosomal protein L3, pseudogene 1	EG668219	0	0	0	0	0	0	0	0	0	0	0	0	0	0	0	0	0	0
100043034	ENSMUSG00000067919	Rex2	reduced expression 2	Gm13138	0	0	0	0	0	0	0	0	0	0	0	0	0	0	0	0	0	0
100043053	NA	Gm10620	predicted gene 10620	Gm10620	0	0	0	0	0	0	0	0	0	0	0	0	0	0	0	0	0	0
100043057	ENSMUSG00000091972	Tmem207	transmembrane protein 207	Gm540	0	0	0	0	0	0	0	0	0	0	0	0	0	0	0	0	0	0
100043060	NA	Gm4200	predicted gene 4200	Gm4200	0	0	0	0	0	0	0	0	0	0	0	0	0	0	0	0	0	0
100043065	ENSMUSG00000121864	6030469F06Rik	RIKEN cDNA 6030469F06 gene	6030469F06Rik	0	0	0	0	0	0	0	0	0	0	0	0	0	0	0	0	0	0
100043069	NA	Gm4207	vomeronasal 1 receptor Vmn1r-ps81 pseudogene	Vmn1r-ps81	0	0	0	0	0	0	0	0	0	0	0	0	0	0	0	0	0	0
100043070	NA	Gm4208	predicted gene 4208	Gm4208	0	0	0	0	0	0	0	0	0	0	0	0	0	0	0	0	0	0
100043072	NA	A230070E04Rik	RIKEN cDNA A230070E04 gene	Gm4210	0	0	0	0	0	0	0	0	0	0	0	0	0	0	0	0	0	0
100043074	ENSMUSG00000097146	Gm4211	predicted gene 4211	Gm4211	0	0	0	0	0	0	0	0	0	0	0	0	0	0	0	0	0	0
100043086	NA	Gm16456	vomeronasal 1 receptor Vmn1r-ps82 pseudogene	EG667605	0	0	0	0	0	0	0	0	0	0	0	0	0	0	0	0	0	0
100043089	ENSMUSG00000096948	Gm4221	predicted gene 4221	Gm4221	0	0	0	0	0	0	0	0	0	0	0	0	0	0	0	0	0	0
100043092	ENSMUSG00000110042	Gm4224	predicted gene 4224	Gm4224	0	0	0	0	0	0	0	0	0	0	0	0	0	0	0	0	0	0
100043099	NA	Gm4230	predicted gene 4230	Gm4230	0	0	0	0	0	0	0	0	0	0	0	0	0	0	0	0	0	0
100043102	ENSMUSG00000097184	4632428C04Rik	RIKEN cDNA 4632428C04 gene	Gm4231	0	0	0	1	0	0	0	1	0	1	0	1	1	0	0	0	0	0
100043108	ENSMUSG00000092008	Cyp2c69	cytochrome P450, family 2, subfamily c, polypeptide 69	Cyp2c69	0	1	0	0	0	0	1	0	0	1	0	1	0	0	0	0	0	0
100043119	NA	Gm4241	predicted gene 4241	Gm4241	0	0	0	0	0	0	0	0	0	0	0	0	0	0	0	0	0	0
100043132	ENSMUSG00000115139	Gm4251	predicted gene 4251	Gm4251	0	0	0	0	0	0	0	0	0	0	0	0	0	0	0	0	0	0
100043133	ENSMUSG00000062944	9130023H24Rik	RIKEN cDNA 9130023H24 gene	GLI4	0	0	0	1	0	0	0	0	0	0	0	0	0	0	0	0	0	0
100043143	NA	Gm4258	predicted gene 4258	Gm4258	0	0	0	0	0	0	0	0	0	0	0	0	0	0	0	0	0	0
100043147	NA	Gm4262	predicted gene 4262	Gm4262	0	0	0	0	0	0	0	0	0	0	0	0	0	0	0	0	0	0
100043150	ENSMUSG00000108504	Gm4265	predicted gene 4265	Gm4265	0	0	0	0	0	0	0	0	0	0	0	0	0	0	0	0	0	0
100043169	ENSMUSG00000115019	Gm4278	predicted gene 4278	Gm4278	0	0	0	0	0	0	0	0	0	0	0	0	0	0	0	0	0	0
100043171	NA	Gm4279	predicted gene 4279	Gm4279	0	0	0	0	0	0	0	0	0	0	0	0	0	0	0	0	0	0
100043188	ENSMUSG00000074424	Spopfm2	speckle-type BTB/POZ protein family member 2	Gm10696	0	0	0	0	0	0	0	0	0	0	0	0	0	0	0	0	0	0
100043204	ENSMUSG00000096827	Trav14n-1	T cell receptor alpha variable 14N-1	Gm10896	0	0	0	0	0	0	0	0	0	0	0	0	0	0	0	0	0	0
100043207	ENSMUSG00000096770	Amy2a1	amylase 2a1	Amy2	0	0	0	0	0	0	0	0	0	0	0	0	0	0	0	0	0	0
100043213	ENSMUSG00000087620	5330434G04Rik	RIKEN cDNA 5330434G04 gene	5330434G04Rik	0	0	0	0	0	0	0	0	0	0	0	0	0	0	0	0	0	0
100043214	ENSMUSG00000095560	Trav14d-2	T cell receptor alpha variable 14D-2	EG667553	0	0	0	0	0	0	0	0	0	0	0	0	0	0	0	0	0	0
100043218	ENSMUSG00000096055	Trav12n-1	T cell receptor alpha variable 12N-1	Gm11046	0	0	0	0	0	0	0	0	0	0	0	0	0	0	0	0	0	0
100043224	ENSMUSG00000094314	Alyreffm4	Aly/REF export factor family member 4	Gm4301	0	0	0	0	0	0	0	0	0	0	0	0	0	0	0	0	0	0
100043227	ENSMUSG00000091101	Alyreffm5	Aly/REF export factor family member 5	Gm4302	0	0	0	0	0	0	0	0	0	0	0	0	0	0	0	0	0	0
100043229	ENSMUSG00000121480	Gm10046	predicted gene 10046	Gm10046	0	0	0	0	0	0	0	0	0	0	0	0	0	0	0	1	1	1
100043231	ENSMUSG00000112931	Alyreffm6	Aly/REF export factor family member 6	Gm4303	0	0	0	0	0	0	0	0	0	0	0	0	0	0	0	0	0	0
100043232	ENSMUSG00000085582	3110099E03Rik	RIKEN cDNA 3110099E03 gene	3110099E03Rik	0	0	0	0	0	0	0	0	0	0	0	0	0	0	0	0	0	0
100043245	NA	Gm4311	predicted gene 4311	Gm4311	0	0	0	0	0	0	0	0	0	0	0	0	0	0	0	0	0	0
100043251	NA	Gm4316	predicted gene 4316	Gm4316	0	0	0	0	0	0	0	0	0	0	0	0	0	0	0	0	0	0
100043255	NA	Gm4319	predicted gene 4319	Gm4319	0	0	0	0	0	0	0	0	0	0	0	0	0	0	0	0	0	0
100043270	ENSMUSG00000096531	Trav12n-2	T cell receptor alpha variable 12N-2	EG667677	0	0	0	0	0	0	0	0	0	0	0	0	0	0	0	0	0	0
100043277	NA	6430590A10Rik	RIKEN cDNA 6430590A10 gene	6430590A10Rik	0	0	0	0	0	0	0	0	0	0	0	0	0	0	0	0	0	0
100043282	ENSMUSG00000094877	Trav3n-3	T cell receptor alpha variable 3N-3	Gm10901	0	0	0	0	0	0	0	0	0	0	0	0	0	0	0	0	0	0
100043292	ENSMUSG00000090854	Alyreffm10	Aly/REF export factor family member 10	Gm4340	0	0	0	0	0	0	0	0	0	0	0	0	0	0	0	0	0	0
100043300	ENSMUSG00000096345	Esp16	exocrine gland secreted peptide 16	Gm4345	0	0	0	0	0	0	0	0	0	0	0	0	0	0	0	0	0	0
100043309	ENSMUSG00000086943	4732414G09Rik	RIKEN cDNA 4732414G09 gene	4732414G09Rik	0	0	0	0	0	0	0	0	0	0	0	0	0	0	0	0	0	0
100043314	ENSMUSG00000071552	Tigit	T cell immunoreceptor with Ig and ITIM domains	Vstm3	0	1	0	0	0	0	0	0	0	0	0	0	0	1	0	0	0	0
100043315	ENSMUSG00000100603	LOC100043315	uncharacterized LOC100043315	LOC100043315	0	0	0	0	0	0	0	0	0	0	0	0	0	0	0	0	0	0
100043316	NA	Gm4354	predicted gene 4354	Gm4354	0	0	0	1	0	0	2	1	0	1	1	2	0	0	1	1	2	2
100043322	ENSMUSG00000096656	Trav12-2	T cell receptor alpha variable 12-2	Trav12-2	0	0	0	0	0	0	0	0	0	0	0	0	0	0	0	0	0	0
100043326	ENSMUSG00000078754	Scgb2b3	secretoglobin, family 2B, member 3	Abpbg3	0	0	0	0	0	0	0	0	0	0	0	0	0	0	0	0	0	0
100043332	ENSMUSG00000096140	Ankrd66	ankyrin repeat domain 66	D730048J04Rik	0	0	0	0	0	0	0	0	0	0	0	0	0	0	0	0	0	0
100043380	NA	Gm4402	predicted gene 4402	Gm4402	0	0	0	0	0	0	0	0	0	0	0	0	0	0	0	0	0	0
100043381	ENSMUSG00000078880	Gm14308	predicted gene 14308	Gm14308	0	0	0	0	0	0	0	0	0	0	0	0	0	0	0	0	0	0
100043387	ENSMUSG00000078878	Gm14305	predicted gene 14305	Gm14305	0	0	0	2	1	2	1	2	1	3	1	2	1	1	1	1	0	0
100043403	ENSMUSG00000078870	Gm14410	predicted gene 14410	Gm14410	0	0	0	0	0	0	0	0	0	0	0	0	0	0	0	0	2	1
100043407	ENSMUSG00000097055	Gm4419	predicted gene 4419	Gm4419	0	0	0	0	0	0	0	0	0	0	0	0	0	0	0	0	1	0
100043416	ENSMUSG00000093846	Gm4425	KRAB-domain protein pseudogene	EG432637	0	0	0	0	0	0	0	0	0	0	0	0	0	0	0	0	0	0
100043431	NA	Gm4430	predicted gene 4430	Gm4430	0	0	0	0	0	0	0	0	0	1	0	0	0	0	0	0	0	0
100043450	ENSMUSG00000117896	AA387883	expressed sequence AA387883	AA387883	0	0	0	0	0	0	0	0	0	0	0	0	0	0	0	0	0	0
100043479	NA	Gm4466	predicted gene 4466	Gm4466	0	0	0	0	0	0	0	0	0	0	0	0	0	0	0	0	0	0
100043502	NA	Gm4482	uridine-cytidine kinase 1 pseudogene	Gm4482	0	0	0	0	0	0	0	0	0	0	0	0	0	0	0	0	0	0
100043515	NA	Gm4491	predicted gene 4491	Gm4491	0	0	0	0	0	0	0	0	0	0	0	0	0	0	0	0	0	0
100043541	NA	B630019A10Rik	RIKEN cDNA B630019A10 gene	B630019A10Rik	0	0	0	0	0	0	0	0	0	0	0	0	0	0	0	0	0	0
100043571	NA	Gm4524	predicted gene 4524	Gm4524	0	0	0	0	0	0	0	0	0	0	0	0	0	0	0	0	0	0
100043580	ENSMUSG00000000486	Gm4532	predicted gene 4532	Gm4532	0	0	0	0	0	0	0	0	0	0	0	0	0	0	0	0	0	0
100043582	ENSMUSG00000073377	AU016765	expressed sequence AU016765	AU016765	0	0	0	0	0	0	0	0	0	0	0	0	0	0	0	0	0	0
100043600	ENSMUSG00000116056	Gm4544	predicted gene 4544	Gm4544	0	0	0	0	0	0	0	0	0	0	0	0	0	0	0	0	0	0
100043604	ENSMUSG00000074322	Vmn1r132	vomeronasal 1 receptor 132	EG667346	0	0	0	0	0	0	0	0	0	0	0	0	0	0	0	0	0	0
100043606	ENSMUSG00000086315	Arl4aos	ADP-ribosylation factor-like 4A, opposite strand	4930555J06Rik	0	0	0	0	0	0	0	0	0	0	0	0	0	0	0	0	0	0
100043608	NA	Gm4549	predicted gene 4549	Gm4549	0	0	0	0	0	0	0	0	0	0	0	0	0	0	0	0	0	0
100043609	ENSMUSG00000074912	Gm14207	predicted gene 14207	Dll4	0	0	0	0	0	0	1	0	0	0	0	1	1	0	0	0	0	0
100043617	ENSMUSG00000090471	Gm4553	predicted gene 4553	Gm4553	0	0	0	0	0	0	0	0	0	0	0	0	0	0	0	0	0	0
100043627	ENSMUSG00000056885	Krtap5-20	keratin associated protein 5-20	Gm4559	0	0	0	0	0	0	0	0	0	0	0	0	0	0	0	0	0	0
100043636	ENSMUSG00000087107	AI662270	expressed sequence AI662270	AI662270	0	1	0	1	0	1	1	0	0	1	0	1	1	1	1	1	1	1
100043638	ENSMUSG00000109396	Gm4565	predicted gene 4565	Gm4565	0	0	0	0	0	0	0	0	0	0	0	0	0	0	0	0	0	0
100043644	ENSMUSG00000117199	Gm4566	ubiquitin specific peptidase 16 pseudogene	Gm4566	0	0	0	0	0	0	0	0	0	0	0	0	0	0	0	0	0	0
100043645	ENSMUSG00000095363	Gm4567	predicted gene 4567	EG381936	0	0	0	0	0	0	0	0	0	0	0	0	0	0	0	0	0	0
100043676	NA	Gm4583	predicted gene 4583	Gm4583	0	0	0	1	0	0	1	0	0	1	0	1	0	0	0	1	1	1
100043682	ENSMUSG00000109270	Gm10584	predicted gene 10584	Gm10584	0	0	0	0	0	0	0	0	0	0	0	0	0	0	0	0	0	0
100043697	NA	Gm9959	predicted gene 9959	Gm9959	0	0	0	0	0	0	0	0	0	0	0	0	0	0	0	0	0	0
100043699	NA	Gm4593	predicted gene 4593	Gm4593	0	0	0	0	0	0	0	0	0	0	0	0	0	0	0	0	0	0
100043706	ENSMUSG00000108470	Gm4598	predicted gene 4598	Gm4598	0	0	0	0	0	0	0	0	0	0	0	0	0	0	0	0	0	0
100043721	ENSMUSG00000121689	Gm4606	predicted gene 4606	Gm4606	0	0	0	0	0	0	0	0	0	0	0	0	0	0	0	0	0	0
100043752	ENSMUSG00000095427	Rps2-ps6	ribosomal protein S2, pseudogene 6	EG628962	0	23	2	65	66	64	110	60	63	85	52	43	4	2	1	5	62	1
100043757	ENSMUSG00000050600	Zfp831	zinc finger protein 831	Zfp831	0	0	0	0	0	0	0	0	0	1	0	0	0	0	0	0	0	0
100043765	ENSMUSG00000115111	Gm4632	predicted gene 4632	Gm4632	0	0	0	0	0	0	0	0	0	0	0	0	0	0	0	0	0	0
100043767	NA	Gm4633	predicted gene 4633	Gm4633	0	0	0	0	0	0	0	0	0	0	0	0	0	0	0	0	0	0
100043770	NA	Gm4635	predicted gene 4635	Gm4635	0	1	0	2	0	0	3	1	0	1	1	2	0	0	0	2	2	1
100043772	ENSMUSG00000096916	Zfp850	zinc finger protein 850	C130069I09Rik	0	0	0	0	0	0	0	0	0	0	0	0	0	0	0	0	0	0
100043777	NA	Gm4640	predicted gene 4640	2810016G10Rik	0	0	0	0	0	0	0	0	0	0	0	0	0	0	0	0	0	0
100043793	ENSMUSG00000097011	Gm4651	predicted gene 4651	Gm4651	0	0	0	0	0	0	0	0	0	0	0	0	0	0	0	0	0	0
100043812	NA	Gm4665	predicted gene 4665	Gm4665	0	0	0	0	0	0	0	0	0	0	0	0	0	0	0	0	0	0
100043817	ENSMUSG00000111243	Gm4668	predicted gene 4668	Gm4668	0	0	0	0	0	0	0	0	0	0	0	0	0	0	0	0	0	0
100043831	NA	Gm4681	predicted gene 4681	Gm4681	0	0	0	0	0	0	0	0	0	0	0	0	0	0	0	0	0	0
100043860	ENSMUSG00000078753	Scgb1b24	secretoglobin, family 1B, member 24	Abpa24	0	0	0	0	0	0	0	0	0	0	0	0	0	0	0	0	0	0
100043861	ENSMUSG00000079299	Klrb1	killer cell lectin-like receptor subfamily B member 1	4930431A04Rik	0	0	0	0	0	0	0	0	0	0	0	0	0	0	0	0	0	0
100043864	ENSMUSG00000083942	Scgb1b26-ps	secretoglobin, family 1B, member 26, pseudogene	ABPA26	0	0	0	0	0	0	0	0	0	0	0	0	0	0	0	0	0	0
100043885	ENSMUSG00000117539	Gm4710	predicted gene 4710	Gm4710	0	0	0	0	0	0	0	0	0	0	0	0	0	0	0	0	0	0
100043902	ENSMUSG00000093460	Six3os1	SIX homeobox 3, opposite strand 1	D17Mgi26	0	0	0	0	0	0	0	0	0	0	0	0	0	0	0	0	0	0
100043904	ENSMUSG00000117524	Gm4719	predicted gene 4719	Gm4719	0	0	0	0	0	0	0	0	0	0	0	0	0	0	0	0	0	0
100043910	NA	A630075F10Rik	RIKEN cDNA A630075F10 gene	4831414D02	0	0	0	0	0	0	0	0	0	0	0	0	0	0	0	0	0	0
100043946	ENSMUSG00000087591	Gm14635	predicted gene 14635	Gm14635	0	0	0	0	0	0	0	0	0	0	0	0	0	0	0	0	0	0
100044236	NA	Copg2os2	coatomer protein complex, subunit gamma 2, opposite strand 2	Copg2as2	0	0	0	1	0	0	0	1	0	0	0	1	0	0	0	1	1	1
100044509	ENSMUSG00000089736	Tgfbr3l	transforming growth factor, beta receptor III-like	Gm14378	0	0	0	2	0	0	2	1	0	1	1	2	0	0	0	1	1	1
100045026	NA	LOC100045026	butyrophilin-like	LOC100045026	0	0	0	0	0	0	0	0	0	0	0	0	0	0	0	0	0	0
100045066	ENSMUSG00000099413	Gm17767	predicted gene, 17767	Gm17767	0	0	0	0	0	1	0	1	0	1	0	0	0	0	0	0	0	0
100045396	NA	Gm9908	predicted gene 9908	Gm9908	0	1	0	1	1	0	0	0	0	0	0	0	0	1	0	0	0	0
100045469	ENSMUSG00000086496	Gm14204	predicted gene 14204	Gm14204	0	0	0	0	0	0	0	0	0	0	0	0	0	0	0	0	0	0
100045653	NA	Gm17769	predicted gene, 17769	Gm17769	0	0	0	0	0	0	0	0	0	0	0	0	0	0	0	0	0	0
100045778	ENSMUSG00000110404	Rnf223	ring finger 223	9930005F22Rik	0	0	0	0	0	0	0	0	0	0	0	0	0	0	0	0	0	0
100045792	ENSMUSG00000071392	Ect2l	epithelial cell transforming sequence 2 oncogene-like	C330021H03Rik	0	0	0	0	0	0	0	0	0	0	0	0	0	0	0	0	0	0
100047123	ENSMUSG00000086645	Gm15743	predicted gene 15743	Gm15743	0	0	0	0	0	0	0	0	0	0	0	0	0	0	0	0	0	0
100047133	ENSMUSG00000097899	Gm16894	predicted gene, 16894	Gm16894	0	0	0	0	0	0	0	0	0	0	0	0	0	0	0	0	0	0
100047482	ENSMUSG00000089842	Pitpnm2os2	phosphatidylinositol transfer protein, membrane-associated 2, opposite strand 2	Gm16338	0	0	0	0	0	0	0	0	0	0	0	0	0	0	0	0	0	0
100047671	ENSMUSG00000116542	Cd200l2	CD200 molecule like 2	Gm17783	0	0	0	0	0	0	0	0	0	0	0	0	0	0	0	0	0	0
100048452	NA	LOC100048452	uncharacterized LOC100048452	LOC100048452	0	0	0	0	0	0	0	0	0	0	0	0	0	0	0	0	0	0
100048534	ENSMUSG00000044948	Cfap43	cilia and flagella associated protein 43	4632415N18Rik	0	0	0	0	0	0	0	0	0	0	0	0	0	0	0	0	0	0
100048895	NA	9330020H09Rik	RIKEN cDNA 9330020H09 gene	9330020H09Rik	0	0	0	0	0	0	0	0	0	0	0	0	0	0	0	0	0	0
100048896	NA	F630040L22Rik	RIKEN cDNA F630040L22 gene	F630040L22Rik	0	0	0	0	0	0	0	0	0	0	0	0	0	0	0	0	0	0
100048897	NA	4731419I09Rik	RIKEN cDNA 4731419I09 gene	4731419I09Rik	0	0	0	0	0	0	0	0	0	0	0	0	0	0	0	0	0	0
100048898	NA	Gm10751	predicted gene 10751	Gm10751	0	0	0	0	0	0	0	0	0	0	0	0	0	0	0	0	0	0
100048901	NA	G630022F23Rik	RIKEN cDNA G630022F23 gene	G630022F23Rik	0	0	0	0	0	0	0	0	0	0	0	0	0	0	0	0	0	0
100048917	NA	B930036N10Rik	RIKEN cDNA B930036N10 gene	B930036N10Rik	0	0	0	0	0	0	0	0	0	0	0	1	0	0	0	0	1	0
100048926	NA	Gm12945	predicted gene 12945	Gm12945	0	0	0	0	0	0	0	0	0	0	0	0	0	0	0	0	0	0
100048982	NA	Gm13558	predicted gene 13558	Gm13558	0	0	0	0	0	0	0	0	0	0	0	0	0	0	0	0	0	0
100048985	NA	Gm14321	predicted gene 14321	Gm14321	0	0	1	1	0	0	0	1	0	2	0	1	1	0	0	0	0	0
100049077	NA	Gm45914	predicted gene, 45914	Gm45914	0	0	0	0	0	0	0	0	0	0	0	0	0	0	0	0	0	0
100049155	NA	D930027P08Rik	RIKEN cDNA D930027P08 gene	D930027P08Rik	0	0	0	1	0	0	1	1	0	0	1	1	0	0	0	1	1	1
100049161	ENSMUSG00000085918	Gm13032	predicted gene 13032	Gm13032	0	0	0	0	0	0	0	0	0	0	0	0	0	0	0	0	0	0
100049162	NA	BC001981	cDNA sequence BC001981	BC001981	0	0	0	0	0	0	0	0	0	0	0	0	0	0	0	0	0	0
100049163	NA	Gm9777	predicted gene 9777	Gm9777	0	0	0	0	0	0	0	0	0	0	0	0	0	0	0	0	0	0
100049165	NA	Gm9857	predicted gene 9857	Gm9857	0	0	0	0	0	0	0	0	0	0	0	0	0	0	0	0	0	0
100049166	NA	Gm16499	predicted gene 16499	Gm43938	0	0	0	0	0	0	0	0	0	0	0	0	0	0	0	0	0	0
100049168	NA	Gm10392	predicted gene 10392	Gm10392	0	0	0	0	0	0	0	0	0	0	0	0	0	0	0	0	0	0
100049170	NA	4632427I20Rik	RIKEN cDNA 4632427I20 gene	4632427I20Rik	0	0	0	0	0	0	0	0	0	0	0	0	0	0	0	0	0	0
100049172	NA	Gm10428	predicted gene 10428	Gm10428	0	0	0	0	0	0	0	0	0	0	0	0	0	0	0	0	0	0
100049552	NA	Gm10199	predicted gene 10199	Gm10199	0	0	0	0	0	0	0	0	0	0	0	0	0	0	0	0	0	0
100049562	NA	Gm10176	predicted gene 10176	Gm10176	0	0	0	0	0	0	0	0	0	0	0	0	0	0	0	0	0	0
100049565	NA	B230207O21Rik	RIKEN cDNA B230207O21 gene	B230207O21Rik	0	0	0	0	0	0	0	0	0	0	0	0	0	0	0	0	0	0
100049566	NA	Gm10545	predicted gene 10545	Gm10545	0	0	0	0	0	0	0	0	0	0	0	0	0	0	0	0	0	0
100049568	NA	Gm10252	predicted gene 10252	Gm10252	0	0	0	0	0	0	1	0	0	0	0	0	0	0	0	0	0	0
100049569	NA	A730015C16Rik	RIKEN cDNA A730015C16 gene	A730015C16Rik	0	0	0	0	0	0	0	0	0	0	0	0	0	0	0	0	0	0
100049570	NA	Gm10627	predicted gene 10627	Gm10627	0	0	0	0	0	0	1	0	0	0	0	0	0	0	0	0	1	0
100049789	NA	Gm12264	predicted gene 12264	Gm12264	0	0	0	0	0	0	0	0	0	0	0	0	0	0	0	0	0	0
100061	ENSMUSG00000049799	Lrrc19	leucine rich repeat containing 19	9130022A01Rik	0	0	0	0	0	0	0	0	0	0	0	0	0	0	0	0	0	0
100066	ENSMUSG00000066097	Cyp2j11	cytochrome P450, family 2, subfamily j, polypeptide 11	Cyp2j11-ps	0	0	0	0	0	0	0	0	0	0	0	0	0	0	0	0	0	0
100073351	ENSMUSG00000091736	Yy2	Yy2 transcription factor	Yy2	0	0	0	0	0	0	0	0	0	0	0	0	0	0	0	0	0	0
100093627	NA	D430039P05Rik	RIKEN cDNA D430039P05 gene	D430039P05Rik	0	0	0	0	0	0	0	0	0	0	0	0	0	0	0	0	0	0
100093629	NA	Gm10861	predicted gene 10861	Gm10861	0	0	0	0	0	0	0	0	0	0	0	0	0	0	0	0	0	0
100093700	ENSMUSG00000107456	Gm10400	predicted gene 10400	Gm10400	0	0	0	0	0	0	0	0	0	0	0	0	0	0	0	0	0	0
100093714	ENSMUSG00000084967	Gm12296	predicted gene 12296	Gm12296	0	0	0	0	0	0	0	0	0	0	0	0	0	0	0	0	0	0
100093715	NA	Gm10404	predicted gene 10404	Gm10404	0	0	0	1	0	0	1	1	0	1	0	1	0	0	0	1	1	1
100101046	NA	D230018H15Rik	RIKEN cDNA D230018H15 gene	D230018H15Rik	0	0	0	0	0	0	0	0	0	0	0	0	0	0	0	0	0	0
100101427	NA	Gm9911	predicted gene 9911	Gm9911	0	0	0	0	0	0	0	0	0	0	0	0	0	0	0	0	0	0
100101457	ENSMUSG00000111329	A830035O19Rik	RIKEN cDNA A830035O19 gene	A830035O19Rik	0	0	0	0	0	0	0	0	0	0	0	0	0	0	0	0	0	0
100101632	NA	9530067D14Rik	Riken cDNA 9530067D14 gene	9530067D14Rik	0	0	0	2	0	0	3	3	0	2	0	2	0	0	0	1	0	0
100101919	ENSMUSG00000101337	Dnah7c	dynein, axonemal, heavy chain 7C	Dnahc7c	0	0	0	0	0	0	0	0	0	0	0	0	0	0	0	0	0	0
100113394	ENSMUSG00000095521	Astx5	amplified spermatogenic transcripts X encoded 5	Astx	0	0	0	0	0	0	0	0	0	0	0	0	0	0	0	0	0	0
100113398	ENSMUSG00000113640	Adat3	adenosine deaminase, tRNA-specific 3	A430024H01Rik	0	1	0	1	0	1	0	0	0	0	0	1	0	0	0	1	0	0
100124	NA	AI448984	expressed sequence AI448984	AI448984	0	0	0	0	0	0	0	0	0	0	0	1	0	0	0	0	0	0
100124623	NA	Gm13179	predicted gene 13179	Gm13179	0	0	0	0	0	0	0	0	0	0	0	0	0	0	0	0	0	0
100124659	ENSMUSG00000076462	Trbv2	T cell receptor beta, variable 2	Gm16752	0	0	0	0	0	0	0	0	0	0	0	0	0	0	0	0	0	0
100124673	ENSMUSG00000076467	Trbv13-1	T cell receptor beta, variable 13-1	Tcrb	0	1	0	0	0	0	0	0	0	0	0	0	0	0	0	0	0	0
100124675	ENSMUSG00000076469	Trbv13-2	T cell receptor beta, variable 13-2	TCRBV8S2	0	0	0	0	0	0	0	0	0	0	0	0	0	0	0	0	0	0
100124698	ENSMUSG00000076480	Trbv29	T cell receptor beta, variable 29	Gm16649	0	0	0	0	0	0	0	0	0	0	0	0	0	0	0	0	0	0
100125339	ENSMUSG00000097845	A230020J21Rik	RIKEN cDNA A230020J21 gene	A230020J21Rik	0	0	0	0	0	0	0	0	0	0	0	0	0	0	0	0	0	0
100125340	NA	A230083N12Rik	RIKEN cDNA A230083N12 gene	A230083N12Rik	0	0	0	0	0	0	0	0	0	0	0	0	0	0	0	0	0	0
100125594	ENSMUSG00000087495	LOC100125594	uncharacterized LOC100125594	LOC100125594	0	0	0	0	0	0	0	0	0	0	0	0	0	0	0	0	0	0
100125931	ENSMUSG00000089998	Phtf1os	putative homeodomain transcription factor 1, opposite strand	A130049A11Rik	0	0	0	0	0	0	0	0	0	1	0	0	0	0	0	0	0	0
100125952	NA	Gm10468	predicted gene 10468	Gm10468	0	0	0	0	0	0	0	0	0	0	0	0	0	0	0	0	0	0
100125977	NA	Gm10034	predicted gene 10034	Gm10034	0	0	0	1	0	0	1	0	0	0	1	1	0	0	0	0	0	1
100126030	NA	BC037039	cDNA sequence BC037039	BC037039	0	0	0	0	0	0	0	0	0	0	0	0	0	0	0	0	0	0
100126033	NA	Gm10366	predicted gene 10366	Gm10366	0	0	0	0	0	0	0	0	0	0	0	0	0	0	0	0	0	0
100126034	ENSMUSG00000074219	Gm10644	predicted gene 10644	Gm10644	0	0	0	1	0	0	2	0	0	1	1	1	0	0	1	2	2	1
100126202	NA	9630029G12Rik	RIKEN cDNA 9630029G12 gene	9630029G12Rik	0	0	0	0	0	0	0	0	0	0	0	0	0	0	0	0	0	0
100126203	ENSMUSG00000108020	6820426E19Rik	RIKEN cDNA 6820426E19 gene	Gm43983	0	0	0	0	0	0	0	0	0	0	0	0	0	0	0	0	0	0
100126206	NA	Gm10551	predicted gene 10551	Gm10551	0	0	0	1	0	0	1	2	0	1	0	1	0	0	0	1	1	1
100126224	ENSMUSG00000086514	Gm11747	predicted gene 11747	Gm11747	0	0	0	0	0	0	0	0	0	0	0	0	0	0	0	0	0	0
100126225	NA	A630052K13Rik	RIKEN cDNA A630052K13 gene	A630052K13Rik	0	0	0	0	0	0	0	0	0	0	0	0	0	0	0	0	0	0
100126226	ENSMUSG00000067613	Krt83	keratin 83	5430421N21Rik	0	0	0	0	0	0	0	0	0	0	0	0	0	0	0	0	0	0
100126227	ENSMUSG00000087698	Gm13031	predicted gene 13031	Gm13031	0	0	0	0	0	0	0	0	0	0	0	0	0	0	0	0	0	0
100126228	NA	Gm9856	predicted gene 9856	Gm9856	0	0	0	0	0	0	0	0	0	0	0	0	0	0	0	0	0	0
100126229	ENSMUSG00000085105	Gm12758	predicted gene 12758	Gm12758	0	0	0	0	0	0	0	0	0	0	0	0	0	0	0	0	0	0
100126242	ENSMUSG00000086930	Frs3os	fibroblast growth factor receptor substrate 3, opposite strand	4930417B13Rik	0	0	0	0	0	0	0	0	0	0	0	0	0	0	0	0	0	0
100126243	NA	A030001D20Rik	RIKEN cDNA A030001D20 gene	1110025D03Rik	0	1	0	0	0	0	0	0	0	0	0	0	0	0	0	0	0	0
100126244	NA	Gm13262	predicted gene 13262	Gm13262	0	0	0	0	0	0	0	0	0	0	0	0	0	0	0	0	0	0
100126269	ENSMUSG00000115453	BC048602	cDNA sequence BC048602	BC048602	0	0	0	0	0	0	0	0	0	0	0	0	0	0	0	0	0	0
100126357	NA	Gm10676	predicted gene 10676	Gm10676	0	0	0	0	0	0	0	0	0	0	0	0	0	0	0	0	0	0
100126435	NA	9430073C21Rik	Riken cDNA 9430073C21 gene	9430073C21Rik	0	0	0	0	0	0	0	0	0	0	0	0	0	0	0	0	0	0
100126692	ENSMUSG00000113189	B020018J22Rik	Riken cDNA B020018J22 gene	B020018J22Rik	0	0	0	0	0	0	0	0	0	0	0	0	0	0	0	0	0	0
100126765	ENSMUSG00000092322	Esp36	exocrine gland secreted peptide 36	Gm20408	0	0	0	0	0	0	0	0	0	0	0	0	0	0	0	0	0	0
100126766	ENSMUSG00000093957	Esp3	exocrine gland secreted peptide 3	Gm21945	0	0	0	0	0	0	0	0	0	0	0	0	0	0	0	0	0	0
100126768	ENSMUSG00000092342	Esp31	exocrine gland secreted peptide 31	Gm20516	0	0	0	0	0	0	0	0	0	0	0	0	0	0	0	0	0	0
100126773	ENSMUSG00000092244	Esp34	exocrine gland secreted peptide 34	Gm20410	0	0	0	0	0	0	0	0	0	0	0	0	0	0	0	0	0	0
100126774	ENSMUSG00000094024	Esp18	exocrine gland secreted peptide 18	Gm20579	0	0	0	0	0	0	0	0	0	0	0	0	0	0	0	0	0	0
100126775	ENSMUSG00000095886	Esp38	exocrine gland secreted peptide 38	Gm21946	0	0	0	0	0	0	0	0	0	0	0	0	0	0	0	0	0	0
100126776	ENSMUSG00000095625	Esp24	exocrine gland secreted peptide 24	Gm21947	0	0	0	0	0	0	0	0	0	0	0	0	0	0	0	0	0	0
100126777	ENSMUSG00000095540	Esp4	exocrine gland secreted peptide 4	Gm20580	0	0	0	0	0	0	0	0	0	0	0	0	0	0	0	0	0	0
100126778	ENSMUSG00000090747	Esp8	exocrine gland secreted peptide 8	Gm17495	0	0	0	0	0	0	0	0	0	0	0	0	0	0	0	0	0	0
100126779	ENSMUSG00000096697	Esp23	exocrine gland secreted peptide 23	Gm20581	0	0	0	0	0	0	0	0	0	0	0	0	0	0	0	0	0	0
100126795	ENSMUSG00000073787	Gm10575	predicted gene 10575	Gm10575	0	0	0	0	0	0	0	0	0	0	0	0	0	0	0	0	0	0
100126874	NA	Gm9928	predicted gene 9928	Gm9928	0	0	0	0	0	0	0	0	0	0	0	0	0	0	0	0	0	0
100126875	NA	Gm10067	predicted gene 10067	Gm10067	0	0	0	0	0	0	0	0	0	0	0	0	0	0	0	0	0	0
100126877	NA	Gm10204	predicted gene 10204	Gm10204	0	0	0	0	0	0	1	1	0	0	0	0	0	0	0	0	0	1
100126879	NA	Gm10759	predicted gene 10759	Gm10759	0	0	0	0	0	0	0	0	0	0	0	0	0	0	0	0	0	0
100126880	NA	Gm14243	predicted gene 14243	Gm14243	0	0	0	0	0	0	0	0	0	0	0	0	0	0	0	0	0	0
100127433	ENSMUSG00000087067	Gm11532	predicted gene 11532	Sp6os	0	0	0	0	0	0	0	0	0	0	0	0	0	0	0	0	0	0
100127434	NA	Gm10351	predicted gene 10351	mszf19	0	0	0	0	0	0	0	0	0	0	0	0	0	0	0	0	0	0
100129	ENSMUSG00000042804	Gpr153	G protein-coupled receptor 153	1110065N12Rik	0	0	0	0	0	0	1	0	0	0	1	1	0	1	0	1	0	0
100134986	NA	Gm15498	predicted gene 15498	Gm15498	0	0	0	0	0	0	0	0	0	0	0	0	0	0	0	0	0	0
100134990	ENSMUSG00000085415	Selenok-ps1	selenoprotein K, pseudogene 1	Gm12060	0	0	0	0	0	0	0	0	0	0	0	0	0	0	0	0	0	0
100135654	ENSMUSG00000079636	Rhox3c	reproductive homeobox 3C	EG665203	0	0	0	0	0	0	0	0	0	0	0	0	0	0	0	0	0	0
100137011	NA	Gm12689	predicted gene 12689	Gm12689	0	0	0	1	0	0	0	1	0	0	0	1	0	0	0	0	0	1
100137727	NA	9130230N09Rik	RIKEN cDNA 9130230N09 gene	9130230N09Rik	0	0	0	0	0	0	0	0	0	0	0	0	0	0	0	0	0	0
100141474	NA	4933428G20Rik	RIKEN cDNA 4933428G20 gene	4933428G20Rik	0	0	0	0	0	0	0	0	0	0	0	0	0	0	0	0	0	0
100144395	NA	Nct1	non-coding in testis 1	Nct1	0	0	0	0	0	0	0	0	0	0	0	0	0	0	0	0	0	0
100144396	NA	Nct2	non-coding in testis 2	Nct2	0	0	0	0	0	0	0	0	0	0	0	0	0	0	0	0	0	0
100151693	ENSMUSG00000121847	Gm10364	glyceraldehyde-3-phosphate dehydrogenase pseudogene	EG545052	0	0	0	0	0	0	0	0	0	0	0	0	0	0	0	0	0	0
100155	ENSMUSG00000038598	Shoc1	shortage in chiasmata 1	Gm426	0	0	0	0	0	0	0	0	0	0	0	0	0	0	0	0	0	0
100165	ENSMUSG00000073731	AI507597	expressed sequence AI507597	AI507597	0	0	0	0	0	0	0	0	0	0	0	0	0	0	0	0	0	0
100169864	ENSMUSG00000015290	Gm44504	predicted readthrough transcript (NMD candidate), 44504	Gm38419	0	0	0	0	0	0	0	0	1	0	0	0	0	0	0	0	0	0
100169865	NA	Gm10914	predicted gene 10914	Gm10914	0	0	0	0	0	0	0	0	0	0	0	0	0	0	0	0	0	0
100169866	NA	Gm10933	predicted gene 10933	Gm10933	0	0	0	1	0	0	1	2	0	1	1	1	0	0	0	1	1	1
100169868	ENSMUSG00000079386	Gm3173	predicted gene 3173	100041162	0	0	0	0	0	0	0	0	0	0	0	0	0	0	0	0	0	0
100169870	NA	Gm11054	predicted gene 11054	Gm11054	0	0	0	0	0	0	0	0	0	0	0	0	0	0	0	0	0	0
100169872	NA	Gm10926	predicted gene 10926	Gm10926	0	0	0	1	0	0	1	1	0	0	0	1	0	0	0	0	0	0
100169873	NA	Gm11033	predicted gene 11033	Gm11033	0	0	0	0	0	0	0	0	0	0	0	0	0	0	0	0	0	0
100169874	ENSMUSG00000079414	Gm11110	predicted gene 11110	Gm11110	0	0	0	0	0	0	0	0	0	0	0	0	0	0	0	0	0	0
100169875	NA	Gm11159	predicted gene 11159	Gm11159	0	0	0	0	0	0	0	0	0	0	0	0	0	0	0	0	0	0
100169876	NA	Gm11123	predicted gene 11123	Gm11123	0	0	0	0	0	0	0	0	0	0	0	1	0	0	0	0	0	0
100169878	ENSMUSG00000078444	Gm10941	predicted gene 10941	Gm10941	0	0	0	1	0	0	0	0	0	0	0	0	0	0	0	0	0	0
100169880	NA	5830419E12Rik	RIKEN cDNA 5830419E12 gene	5830419E12Rik	0	0	0	0	0	0	0	0	0	0	0	0	0	0	0	0	0	0
100169889	NA	Peg3os	Peg3 opposite strand	Apeg3	0	0	0	0	0	0	0	0	0	0	0	0	0	0	0	0	0	0
100170401	ENSMUSG00000074887	EU599041	expressed sequence EU599041	TU7	0	0	0	0	0	0	0	0	0	0	0	0	0	0	0	0	0	0
100174921	ENSMUSG00000097690	4930505N22Rik	RIKEN cDNA 4930505N22 gene	4930505N22Rik	0	0	0	0	0	0	0	0	0	0	0	0	0	0	0	0	0	0
100182	ENSMUSG00000039158	Akna	AT-hook transcription factor	Akna	0	2	0	2	0	0	2	1	0	2	2	3	1	2	1	2	2	2
100188919	NA	Israa	immune system associated SCR family kinase partner	Gm45915	0	0	0	4	0	0	4	3	0	2	2	4	0	0	1	4	5	3
100191037	ENSMUSG00000069582	Krtap10-4	keratin associated protein 10-4	675238	0	0	0	0	0	0	0	0	0	0	0	0	0	0	0	0	0	0
100196896	NA	BC048559	cDNA sequence BC048559	BC048559	0	0	0	0	0	0	0	0	0	0	0	0	0	0	0	0	0	0
100216343	NA	Gm17501	predicted gene, 17501	Gm17501	0	0	0	0	0	0	0	0	0	0	0	0	0	0	0	0	0	0
100216474	ENSMUSG00000079722	Ttll2	tubulin tyrosine ligase-like family, member 2	EG625850	0	0	0	0	0	0	0	0	0	0	0	0	0	0	0	0	0	0
100216531	ENSMUSG00000077604	Snord1b	small nucleolar RNA, C/D box 1B	Snord1b	0	0	0	13	0	0	12	0	0	22	11	0	0	0	0	0	0	24
100216533	ENSMUSG00000092680	Snord55	small nucleolar RNA, C/D box 55	Snord55	0	0	4	5	0	7	21	0	0	5	0	5	0	4	7	0	11	16
100216534	ENSMUSG00000064725	Snord96a	small nucleolar RNA, C/D box 96A	U96	0	0	0	0	0	0	0	0	0	0	0	0	0	0	0	0	0	0
100216535	NA	Scarna9	small Cajal body-specific RNA 9	Z32	0	0	0	0	0	0	0	0	0	0	0	0	0	0	0	0	0	0
100216536	ENSMUSG00000065640	Snord1c	small nucleolar RNA, C/D box 1C	Snord1c	0	0	0	22	0	0	0	0	0	0	0	0	0	0	0	12	7	0
100216538	ENSMUSG00000065094	Snord1a	small nucleolar RNA, C/D box 1A	snR38	0	0	0	0	0	0	0	0	0	0	0	0	0	0	0	0	0	0
100216540	ENSMUSG00000064780	Snord95	small nucleolar RNA, C/D box 95	Snord95	0	0	0	0	0	0	0	0	0	0	0	0	0	0	0	0	0	0
100217413	NA	Scarna10	small Cajal body-specific RNA 10	MBI-52	0	0	0	22	17	0	0	0	0	0	0	37	38	0	0	0	0	0
100217416	ENSMUSG00000065939	Snora2b	small nucleolar RNA, H/ACA box 2B	MBI-137	0	0	0	0	0	0	0	0	0	0	0	0	0	0	0	0	0	0
100217417	ENSMUSG00002076288	Snora34	small nucleolar RNA, H/ACA box 34	MBI-89	0	0	0	0	2	0	0	0	0	0	4	0	0	3	0	0	0	0
100217421	NA	Snord11	small nucleolar RNA, C/D box 11	MBII-95	0	0	0	0	0	0	0	0	0	0	0	0	0	0	0	0	0	0
100217422	ENSMUSG00000088252	Snord13	small nucleolar RNA, C/D box 13	1810029E06Rik	0	2	0	23	0	0	8	0	11	0	0	0	10	0	4	0	3	0
100217423	NA	Snord19	small nucleolar RNA, C/D box 19	MBII-108	0	0	0	0	0	0	0	0	0	0	0	0	0	0	0	0	0	0
100217424	ENSMUSG00000065680	Snord38a	small nucleolar RNA, C/D box 38A	MBII-329	0	0	0	0	0	0	0	0	0	0	0	0	0	0	0	0	0	0
100217425	NA	Snord45c	small nucleolar RNA, C/D box 45C	MBII-401	0	0	0	0	0	0	0	0	0	0	0	0	0	0	0	0	0	0
100217426	ENSMUSG00000064437	Snord49b	small nucleolar RNA, C/D box 49B	MBII-252	0	0	0	0	0	0	0	0	0	0	0	0	0	0	0	0	0	0
100217427	ENSMUSG00000093009	Snord52	small nucleolar RNA, C/D box 52	MBII-297	0	0	0	0	0	0	0	0	0	0	0	0	0	0	0	0	0	0
100217428	ENSMUSG00000065272	Snord57	small nucleolar RNA, C/D box 57	MBII-434	0	0	0	0	0	0	0	0	0	0	0	0	0	0	0	0	0	0
100217429	NA	Snord64	small nucleolar RNA, C/D box 64	MBII-13	0	0	0	0	0	0	0	0	0	0	0	0	0	0	0	0	0	0
100217430	NA	Snord66	small nucleolar RNA, C/D box 66	MBII-142	0	0	0	0	0	0	0	0	0	0	0	0	0	0	0	0	0	0
100217431	NA	Snord69	small nucleolar RNA, C/D box 69	MBII-210	0	0	0	0	0	0	0	0	0	0	0	0	0	0	0	0	0	0
100217432	NA	Snord71	small nucleolar RNA, C/D box 71	MBII-239	0	0	0	0	0	0	0	0	0	0	0	0	0	0	0	0	0	0
100217433	ENSMUSG00000119643	Snord88a	small nucleolar RNA, C/D box 88A	MBII-211	0	0	0	0	0	0	0	0	0	0	0	0	0	0	0	0	0	0
100217435	NA	Snord90	small nucleolar RNA, C/D box 90	MBII-295	0	0	0	0	0	0	0	0	0	0	0	0	0	0	0	0	0	0
100217436	NA	Snord93	small nucleolar RNA, C/D box 93	Gm22397	0	0	0	0	0	0	0	0	0	0	0	0	0	0	0	0	0	0
100217437	NA	Snord99	small nucleolar RNA, C/D box 99	MBII-420	0	0	0	0	0	0	0	0	0	0	0	0	0	0	0	0	0	0
100217438	NA	Scarna2	small Cajal body-specific RNA 2	MBII-382	0	0	0	0	0	0	0	0	0	0	0	0	0	0	0	0	0	0
100217439	NA	Snora19	small nucleolar RNA, H/ACA box 19	MBI-51	0	0	0	0	0	0	0	0	0	0	0	0	0	0	0	0	0	0
100217440	NA	Snora61	small nucleolar RNA, H/ACA box 61	MBI-164	0	0	0	0	0	0	0	0	0	0	0	0	0	0	0	0	0	0
100217441	ENSMUSG00000080478	Snord23	small nucleolar RNA, C/D box 23	MBII-115	0	0	0	0	0	0	0	0	0	0	0	0	0	0	0	0	0	0
100217443	NA	Snord12	small nucleolar RNA, C/D box 12	MBII-99	0	0	0	226	0	0	0	1	0	0	0	0	0	1	0	2	0	0
100217444	NA	Snord65	small nucleolar RNA, C/D box 65	MBII-135	0	0	0	0	0	0	0	0	0	0	0	0	0	0	0	0	0	0
100217445	ENSMUSG00000093044	Snord8	small nucleolar RNA, C/D box 8	MBII-28	0	0	2	0	0	0	0	0	0	0	9	18	0	0	0	20	0	5
100217446	ENSMUSG00000064968	Snord47	small nucleolar RNA, C/D box 47	MBII-96	0	0	0	0	0	0	71	0	0	0	0	59	0	0	0	36	22	61
100217448	ENSMUSG00000088958	Scarna8	small Cajal body-specific RNA 8	MBI-57	0	0	0	4	0	0	0	0	0	0	0	13	0	0	0	0	0	0
100217452	ENSMUSG00000080610	Snord110	small nucleolar RNA, C/D box 110	MBII-55	0	0	0	0	0	0	0	0	0	0	0	0	0	0	0	0	0	0
100217453	ENSMUSG00000119388	Snord16a	small nucleolar RNA, C/D box 16A	MBII-98	0	0	0	0	0	0	13	0	0	9	5	0	0	0	0	0	6	0
100217454	ENSMUSG00000064441	Snord37	small nucleolar RNA, C/D box 37	MBII-376	0	0	0	0	0	0	0	0	0	0	0	0	0	0	0	0	0	0
100217455	ENSMUSG00000065734	Snord49a	small nucleolar RNA, C/D box 49A	MBII-243	0	0	0	0	0	0	0	0	0	0	0	0	0	0	0	0	0	0
100217456	ENSMUSG00000092887	Snord53	small nucleolar RNA, C/D box 53	MBII-35	0	0	0	0	0	0	0	0	0	0	0	0	0	0	0	0	0	0
100217457	ENSMUSG00000064871	Snord58b	small nucleolar RNA, C/D box 58B	MBII-199	0	0	0	0	0	0	0	0	0	0	0	0	0	0	0	0	0	0
100217458	ENSMUSG00000077221	Snord67	small nucleolar RNA, C/D box 67	MBII-166	0	0	0	0	0	0	0	0	0	0	0	4	0	0	0	0	0	0
100217459	NA	Snord70	small nucleolar RNA, C/D box 70	MBII-234	0	0	0	0	0	0	0	0	0	0	0	0	0	0	0	0	0	0
100217460	ENSMUSG00000065196	Snord85	small nucleolar RNA, C/D box 85	MBII-251	0	0	0	0	0	0	0	0	0	0	0	0	0	0	0	0	0	0
100217461	ENSMUSG00000077704	Snord89	small nucleolar RNA, C/D box 89	MBII-289	0	0	0	5	7	4	10	0	0	5	6	19	3	0	3	5	18	14
100217462	ENSMUSG00000093289	Snord92	small nucleolar RNA, C/D box 92	MBII-316	0	0	0	0	0	0	0	0	0	0	0	0	0	0	0	0	0	0
100217463	NA	Snord98	small nucleolar RNA, C/D box 98	MBII-419	0	0	0	0	0	0	0	0	0	0	0	0	0	0	0	0	0	0
100217464	ENSMUSG00000064602	Snora41	small nucleolar RNA, H/ACA box 41	MBI-83	0	9	0	17	0	14	73	12	0	6	0	0	4	16	4	0	25	23
100217465	NA	Snord111	small nucleolar RNA, C/D box 111	MBII-82	0	0	0	0	0	0	0	0	0	0	0	0	0	0	0	0	0	0
100217466	NA	Scarna17	small Cajal body-specific RNA 17	MBII-119	0	0	0	0	0	0	0	0	0	0	0	0	0	0	0	0	0	0
100217468	NA	Snord45b	small nucleolar RNA, C/D box 45B	MBII-412	0	0	0	0	0	0	0	0	0	0	0	0	0	0	0	0	0	0
100217469	NA	Snord91a	small nucleolar RNA, C/D box 91A	MBII-296	0	0	0	0	0	0	0	0	0	0	0	0	0	0	0	0	0	0
100223	NA	9630041G16Rik	RIKEN cDNA 9630041G16 gene	9630041G16Rik	0	0	0	0	0	0	0	0	0	0	0	0	0	0	0	0	0	0
100233208	ENSMUSG00000096856	Gm10778	predicted gene 10778	Gm10778	0	1	0	1	0	0	1	1	0	0	0	0	0	1	0	1	0	0
100270707	ENSMUSG00000087252	Gm14379	predicted gene 14379	Gm14379	0	0	0	0	0	0	0	0	0	0	0	0	0	0	0	0	0	0
100271704	ENSMUSG00000091034	Scpppq1	secretory calcium-binding phosphoprotein proline-glutamine rich 1	Gm17660	0	0	0	0	0	0	0	0	0	0	0	0	0	0	0	0	0	0
100271841	ENSMUSG00000010492	Uckl1os	uridine-cytidine kinase 1-like 1, opposite strand	Gm16119	0	0	0	0	0	0	0	0	0	0	0	0	0	0	0	0	0	0
100271928	NA	Gm15881	predicted gene 15881	Gm15881	0	0	0	0	0	0	0	0	0	0	0	0	0	0	0	0	0	0
100272219	NA	AA543186	expressed sequence AA543186	AA543186	0	0	0	1	0	0	1	1	0	1	0	1	0	0	0	0	1	1
100272221	NA	Gm17801	predicted gene, 17801	Gm17801	0	0	0	0	0	0	0	0	0	0	0	0	0	0	0	0	0	0
100286843	ENSMUSG00000085810	Gm16325	predicted gene 16325	Gm16325	0	0	0	0	0	0	0	0	0	0	0	0	0	0	0	0	0	0
100294504	NA	Gm10188	predicted gene 10188	Gm10188	0	0	0	0	0	0	0	0	0	0	0	0	0	0	0	0	0	0
100294583	ENSMUSG00000054204	Alkal2	ALK and LTK ligand 2	6230419C23Rik	0	0	0	0	0	0	0	0	0	0	0	0	0	0	0	0	0	0
100294660	ENSMUSG00000096295	Defa2	defensin, alpha, 2	CR2	0	0	0	0	0	0	0	0	0	0	0	0	0	0	0	0	0	0
100302499	ENSMUSG00000065016	Snora3	small nucleolar RNA, H/ACA box 3	MBI-28	0	0	0	0	0	0	0	0	0	0	0	0	0	0	0	0	0	0
100302529	NA	Snord72	small nucleolar RNA, C/D box 72	MBII-240	0	0	0	0	0	0	0	0	0	0	0	0	0	0	0	0	0	0
100302565	NA	Snord68	small nucleolar RNA, C/D box 68	MBII-202	0	0	0	0	0	0	0	0	0	0	0	0	0	0	0	0	0	0
100302600	NA	Snord43	small nucleolar RNA, C/D box 43	MBII-47	0	0	0	0	0	0	0	0	0	0	0	0	0	0	0	0	0	0
100302601	ENSMUSG00000077734	Snord83b	small nucleolar RNA, C/D box 83B	MBII-10	0	0	0	0	0	0	0	13	0	0	0	12	0	0	0	0	0	0
100302634	ENSMUSG00000095005	Astx6	amplified spermatogenic transcripts X encoded 6	Gm14949	0	0	0	0	0	0	0	0	0	0	0	0	0	0	0	0	0	0
100302731	ENSMUSG00000065715	Snord7	small nucleolar RNA, C/D box 7	Snord7	0	0	0	0	0	0	0	0	0	0	0	0	0	0	0	0	0	0
100303644	ENSMUSG00000092397	Actc1dt	actin, alpha, cardiac muscle 1 divergent transcript	C130080G10Rik	0	0	0	0	0	0	0	0	0	0	0	0	0	0	0	0	0	0
100303646	ENSMUSG00000064621	Gm26922	predicted gene, 26922	MBII-343	0	0	0	0	0	0	0	0	0	0	0	0	0	0	0	0	0	0
100303647	NA	AF357359	snoRNA AF357359	MBII-426	0	0	0	0	0	0	0	0	0	0	0	0	0	0	0	0	0	0
100303730	NA	Gm16163	predicted gene 16163	Gm16163	0	0	0	0	0	0	0	0	0	1	0	1	0	0	0	0	0	0
100303731	ENSMUSG00000075591	Gm10874	predicted gene 10874	Gm10874	0	0	0	0	0	0	0	0	0	0	0	0	0	0	0	0	0	0
100303733	NA	Gm10501	predicted gene 10501	Gm10501	0	1	0	1	0	0	1	2	0	2	1	1	1	0	0	1	1	1
100303735	NA	7330403C04Rik	RIKEN cDNA 7330403C04 gene	7330403C04Rik	0	0	0	0	0	0	0	0	0	0	0	0	0	0	0	0	0	0
100303736	ENSMUSG00000077767	Snora35	small nucleolar RNA, H/ACA box 35	MBI-36	0	0	0	0	0	0	0	0	0	0	0	0	0	0	0	0	0	0
100303737	NA	Gm11175	predicted gene 11175	Gm11175	0	0	0	1	0	1	0	0	0	0	1	1	0	0	0	0	1	0
100303738	ENSMUSG00000092130	D030025P21Rik	RIKEN cDNA D030025P21 gene	D030025P21Rik	0	0	0	0	0	0	0	0	0	0	0	0	0	0	0	0	0	0
100303739	NA	Gm10844	predicted gene 10844	Gm10844	0	0	0	0	0	0	0	0	0	0	0	0	0	0	0	0	0	0
100303740	ENSMUSG00000064837	Snora75	small nucleolar RNA, H/ACA box 75	MBI-55	0	0	0	0	0	0	0	0	0	0	0	0	0	0	0	0	0	0
100303741	NA	Gm10308	predicted gene 10308	Gm10308	0	0	0	0	0	0	0	0	0	0	0	0	0	0	0	0	0	0
100303744	ENSMUSG00000068893	Sprr2a2	small proline-rich protein 2A2	Sprr2a	0	0	0	0	0	0	0	0	0	1	0	0	0	0	0	0	0	0
100303746	NA	Snora20	small nucleolar RNA, H/ACA box 20	MBI-125	0	0	0	0	0	0	0	0	0	0	0	0	0	0	0	0	0	0
100303747	ENSMUSG00000087342	Gm12238	predicted gene 12238	Mbi-39	0	0	0	7	0	0	28	14	0	14	0	33	0	0	7	15	8	7
100303751	ENSMUSG00000065147	Snora31	small nucleolar RNA, H/ACA box 31	MBI-161	0	0	7	12	12	0	62	6	0	6	0	24	0	0	0	0	14	6
100306874	NA	B430218F22Rik	RIKEN cDNA B430218F22 gene	B430218F22Rik	0	0	0	0	0	0	0	0	0	0	0	0	0	0	0	0	0	0
100306953	NA	4122401K19Rik	RIKEN cDNA 4122401K19 gene	4122401K19Rik	0	0	0	1	0	0	0	1	0	1	1	2	0	0	1	1	2	1
100306959	NA	B230322F03Rik	RIKEN cDNA B230322F03 gene	B230322F03Rik	0	0	0	1	0	0	0	0	0	0	0	1	0	0	0	0	0	1
100310753	NA	A430073D23Rik	RIKEN cDNA A430073D23 gene	A430073D23Rik	0	0	0	0	0	0	0	0	0	0	0	0	0	0	0	0	0	0
100310787	NA	1700016D18Rik	RIKEN cDNA 1700016D18 gene	1700016D18Rik	0	0	0	0	0	0	0	0	0	0	0	0	0	0	0	0	0	0
100310809	ENSMUSG00000073448	Gm10509	predicted gene 10509	Gm10509	0	1	0	1	0	0	2	3	0	2	1	1	0	2	0	0	0	0
100310837	NA	B930046C15Rik	RIKEN cDNA B930046C15 gene	B930046C15Rik	0	0	0	0	0	0	0	0	0	0	0	0	0	0	0	0	0	0
100312948	ENSMUSG00000091248	Pate8	prostate and testis expressed 8	Gm17689	0	0	0	0	0	0	0	0	0	0	0	0	0	0	0	0	0	0
100312949	ENSMUSG00000091174	Pate10	prostate and testis expressed 10	Gm17677	0	0	0	0	0	0	0	0	0	0	0	0	0	0	0	0	0	0
100312956	ENSMUSG00000094995	Pate3	prostate and testis expressed 3	Gm17365	0	0	0	0	0	0	0	0	0	0	0	0	0	0	0	0	0	0
100312987	ENSMUSG00000091215	Pate1	prostate and testis expressed 1	Gm17252	0	0	0	0	0	0	0	0	0	0	0	0	0	0	0	0	0	0
100313510	NA	C530020B09Rik	RIKEN cDNA C530020B09 gene	C530020B09Rik	0	0	0	1	0	0	1	1	0	1	1	1	1	1	0	1	1	1
100313511	NA	Gm10306	predicted gene 10306	Gm10306	0	0	0	0	0	0	0	0	0	0	0	0	0	0	0	0	0	0
100313512	NA	E330011M16Rik	RIKEN cDNA E330011M16 gene	E330011M16Rik	0	0	0	1	0	0	0	1	0	0	0	0	0	0	0	0	0	1
100313514	NA	Gm9757	predicted gene 9757	Gm9757	0	0	0	0	0	0	0	0	0	0	0	0	0	0	0	0	0	0
100313518	NA	Gm9868	predicted gene 9868	Gm9868	0	0	0	0	0	0	0	0	0	0	0	0	0	0	0	0	0	0
100313531	ENSMUSG00000086509	Nkx2-2os	NK2 homeobox 2, opposite strand	Gm14112	0	0	0	0	0	0	0	0	0	0	0	0	0	0	0	0	0	0
100313944	NA	Gm10645	predicted gene 10645	Gm10645	0	0	0	0	0	0	0	0	0	0	0	0	0	0	0	0	0	0
100313945	NA	Gm14866	predicted gene 14866	Gm14866	0	0	0	0	0	0	0	0	0	0	0	0	0	0	0	0	0	0
100315604	NA	Gm10401	predicted gene 10401	Gm10401	0	0	0	0	0	0	0	0	0	0	0	0	0	0	0	0	0	0
100315693	NA	D630036H23Rik	RIKEN cDNA D630036H23 gene	D630036H23Rik	0	0	0	0	0	0	0	1	0	0	0	0	0	0	0	0	0	0
100316846	NA	Gm10367	predicted gene 10367	Gm10367	0	0	0	0	0	0	0	0	0	0	0	0	0	0	0	0	0	0
100316932	ENSMUSG00000064493	Snora28	small nucleolar RNA, H/ACA box 28	MBI-13	0	0	5	0	0	2	0	8	0	0	0	0	0	13	0	0	7	0
100327266	NA	9430064I24Rik	RIKEN cDNA 9430064I24 gene	9430064I24Rik	0	0	0	0	0	0	0	0	0	0	0	0	0	0	0	0	0	0
100328574	NA	Proscos	proline synthetase co-transcribed, opposite strand	1700024N20Rik	0	0	0	0	0	1	0	0	0	1	1	0	0	0	1	0	1	1
100328588	ENSMUSG00000074141	Il4i1b	interleukin 4 induced 1B	Fig1	0	0	0	0	0	0	0	0	0	0	0	0	0	0	0	0	0	0
100329140	NA	Mettl5os	methyltransferase 5, opposite strand	4930550G17Rik	0	0	0	0	0	0	0	0	0	0	0	0	0	0	0	0	0	0
100342	ENSMUSG00000046694	Tent5b	terminal nucleotidyltransferase 5B	4732473B16Rik	0	1	0	0	0	0	0	0	0	0	0	0	0	0	0	0	0	0
100359411	NA	Gm9798	predicted gene 9798	Gm9798	0	0	0	0	0	0	0	0	0	0	1	0	0	0	0	0	0	0
100379095	NA	A830092H15Rik	RIKEN cDNA A830092H15 gene	A830092H15Rik	0	0	0	0	0	0	0	0	0	0	0	0	0	0	0	0	0	0
100379127	NA	Gm16491	predicted gene 16491	Gm16491	0	0	0	0	0	0	0	0	0	0	0	0	0	0	0	0	0	0
100379143	NA	Gm9754	predicted gene 9754	Gm9754	0	0	0	0	0	0	0	0	0	0	0	0	0	0	0	0	0	0
100379145	ENSMUSG00000064451	Snora23	small nucleolar RNA, H/ACA box 23	MBI-1	0	0	0	0	0	0	0	0	0	0	0	0	0	0	0	0	0	0
100379258	NA	Gm9963	predicted gene 9963	Gm9963	0	0	0	0	0	0	0	0	0	0	0	0	0	0	0	1	0	1
100379259	NA	Gm10300	predicted gene 10300	Gm10300	0	0	0	0	0	0	0	0	0	0	0	0	0	0	0	0	0	0
100379606	NA	Gm15247	predicted gene 15247	Gm15247	0	0	0	0	0	0	0	0	0	0	0	0	0	0	0	0	0	0
100379607	NA	Gm10997	predicted gene 10997	Gm10997	0	0	0	0	0	0	0	0	0	0	0	0	0	0	0	1	0	1
100379608	NA	Gm15622	predicted gene 15622	Gm15622	0	0	0	0	0	0	0	0	0	0	0	0	0	0	0	0	0	0
100379609	NA	Gm12606	predicted gene 12606	Gm12606	0	0	0	0	0	0	0	0	0	0	0	0	0	0	0	0	0	0
100379610	ENSMUSG00000085297	Gm11651	predicted gene 11651	Gm11651	0	0	0	0	0	0	0	0	0	0	0	0	0	0	0	0	0	0
100379660	NA	Gm9806	predicted gene 9806	Gm9806	0	0	0	0	0	0	0	0	0	0	0	0	0	0	0	0	0	0
100380944	ENSMUSG00000084799	Ino80dos	INO80 complex subunit D, opposite strand	Gm11602	0	0	0	0	0	0	0	0	0	0	0	0	0	0	0	0	0	0
100381255	NA	BC026863	cDNA sequence BC026863	BC026863	0	0	0	0	0	0	0	0	0	0	0	0	0	0	0	0	0	0
100381256	NA	A330027G23Rik	RIKEN cDNA A330027G23 gene	A330027G23Rik	0	0	0	0	0	0	0	0	0	0	0	0	0	0	0	0	0	0
100381257	NA	Gm12100	predicted gene 12100	Gm12100	0	0	0	0	0	0	0	0	0	0	0	0	0	0	0	0	0	0
100381258	NA	D930001M23Rik	Riken cDNA D930001M23 gene	D930001M23Rik	0	0	0	1	0	0	0	0	0	0	0	1	0	0	0	1	1	0
100384868	ENSMUSG00000103458	Pcdha4b	protocadherin alpha 4B	Cnr1	0	4	0	1	4	2	0	0	7	1	0	3	0	3	0	1	0	0
100384890	ENSMUSG00000113875	D230030E09Rik	Riken cDNA D230030E09 gene	Npe	0	0	0	0	0	0	0	0	0	0	0	0	0	0	0	0	0	0
100415784	ENSMUSG00000117221	Gm17830	predicted gene, 17830	Gm17830	0	0	0	0	0	0	0	0	0	0	0	0	0	0	0	0	0	0
100415785	ENSMUSG00000090225	Krtap9-20	keratin associated protein 9-20	Gm11559	0	0	0	0	0	0	0	0	0	0	0	0	0	0	0	0	0	0
100415786	NA	Gm13783	predicted gene 13783	Gm13783	0	0	0	0	0	0	0	0	0	0	0	0	0	0	0	0	1	0
100415787	ENSMUSG00000084880	Tomm6os	translocase of outer mitochondrial membrane 6, opposite strand	Gm14872	0	0	0	0	0	0	0	0	0	0	0	0	0	0	0	0	0	0
100415901	ENSMUSG00000086549	Gm13648	predicted gene 13648	Gm13648	0	0	0	0	0	0	0	0	0	0	0	0	0	0	0	0	0	0
100415902	NA	Gm15658	predicted gene 15658	Gm15658	0	0	0	0	0	0	0	0	0	0	0	0	0	0	0	0	0	0
100415912	NA	Gm11665	predicted gene 11665	Gm11664	0	0	0	0	0	0	0	0	0	0	0	0	0	0	0	0	0	0
100415913	NA	Gm14123	predicted gene 14123	Gm14123	0	0	0	0	0	0	0	0	0	0	0	0	0	0	0	0	0	0
100415914	ENSMUSG00000087070	Gm12505	predicted gene 12505	Gm12505	0	0	0	0	0	0	0	0	0	0	0	0	0	0	0	0	0	0
100415915	ENSMUSG00000085112	A530072M11Rik	RIKEN cDNA gene A530072M11	A530072M11Rik	0	0	0	1	0	1	1	1	0	0	1	1	1	0	0	1	1	1
100415916	ENSMUSG00000107132	Gm15997	predicted gene 15997	Gm15997	0	0	0	0	0	0	0	0	0	0	0	0	0	0	0	0	0	0
100415971	ENSMUSG00000081289	Gm14857	importin 5 pseudogene	Gm14857	0	0	0	0	0	0	0	0	0	0	0	0	0	0	0	0	0	0
100416145	ENSMUSG00000117974	Tuba-rs1	tubulin alpha, related sequence 1	alphaTT1	0	0	0	1	0	0	3	2	0	1	0	3	0	0	0	3	1	1
100416360	ENSMUSG00000092365	BC023719	ribosomal protein S6 pseudogene	BC023719	0	0	0	0	0	0	0	0	0	0	0	0	0	0	0	0	0	0
100416706	ENSMUSG00000058093	Zfp729b	zinc finger protein 729b	Zfp729b	0	1	0	1	1	1	1	1	1	1	1	1	1	1	1	1	1	1
100416830	ENSMUSG00000121630	Zfp572	zinc finger protein 572	4930472F24Rik	0	0	0	0	0	0	0	0	0	0	0	0	0	0	0	0	0	0
100417125	ENSMUSG00000121688	Gm18409	mediator of cell motility 1 pseudogene	Gm18409	0	0	0	0	0	0	0	0	0	0	0	0	0	0	0	0	0	0
100417514	ENSMUSG00000074206	Adh6b	alcohol dehydrogenase 6B (class V)	Adh5b	0	0	0	0	0	0	0	0	0	0	0	0	0	0	0	0	0	0
100417581	NA	3110067C02Rik	zinc finger CCCH type containing 14 pseudogene	3110067C02Rik	0	0	0	0	0	0	0	0	0	0	0	0	0	0	0	0	0	0
100417675	ENSMUSG00000121301	Nlrp5-ps	NLR family, pyrin domain containing 5, pseudogene	Gm18756	0	0	0	0	0	0	0	0	0	0	0	0	0	0	0	0	0	0
100417707	NA	9530050K03Rik	malate dehydrogenase 1, NAD (soluble) pseudogene	9530050K03Rik	0	0	0	0	0	0	0	0	0	0	0	0	0	0	0	0	0	0
100417829	ENSMUSG00000099241	Gvin-ps2	GTPase, very large interferon inducible, pseudogene 2	Gm17757	0	1	0	1	0	0	1	1	0	1	0	1	2	1	0	1	0	1
100418029	ENSMUSG00000114130	Gm18954	heat shock protein 90, beta (Grp94), member 1 pseudogene	Gm18954	0	0	0	0	0	0	0	0	0	0	0	0	0	0	0	0	0	0
100418170	ENSMUSG00000117492	Gm19052	dyskeratosis congenita 1, dyskerin homolog pseudogene	Gm19052	0	0	0	0	0	0	0	0	0	0	0	0	0	0	0	0	0	0
100418210	NA	Gm19075	electron transferring flavoprotein, alpha polypeptide pseudogene	Gm19075	0	0	0	0	0	0	1	1	0	0	1	1	0	0	0	1	1	1
100418302	NA	4930555K19Rik	leucine rich repeat and sterile alpha motif containing 1 pseudogene	4930555K19Rik	0	0	0	0	0	0	0	0	0	0	0	0	0	0	0	0	0	0
100418356	ENSMUSG00000081712	Gm12096	proteasome (prosome, macropain) 26S subunit, non-ATPase, 14 pseudogene	Gm12096	0	0	0	0	0	0	0	0	0	0	0	0	0	0	0	0	0	0
100470	ENSMUSG00000024903	Lao1	L-amino acid oxidase 1	Lao1	0	0	0	0	0	0	0	0	0	0	0	0	0	0	0	0	0	0
100473	ENSMUSG00000085041	BB031773	expressed sequence BB031773	BB031773	0	0	0	0	0	0	0	0	0	0	0	0	0	0	0	0	0	0
100479	NA	BB131254	expressed sequence BB131254	BB131254	0	0	0	0	0	0	0	0	0	0	0	0	0	0	0	0	0	0
100500713	NA	9530027J09Rik	RIKEN cDNA 9530027J09 gene	9530027J09Rik	0	0	0	0	0	0	0	0	0	0	0	0	0	0	0	0	0	0
100502590	ENSMUSG00000049160	Tex50	testis expressed 50	4930469G21Rik	0	0	0	0	0	0	0	0	0	0	0	0	0	0	0	0	0	0
100502592	ENSMUSG00000079276	Gm4736	predicted gene 4736	EG114600	0	0	0	0	0	0	0	0	0	0	0	0	0	0	0	0	0	0
100502593	NA	Gm19269	predicted gene, 19269	Gm19269	0	0	0	0	0	0	0	0	0	0	0	0	0	0	0	0	0	0
100502597	NA	Gm19272	predicted gene, 19272	Gm19272	0	0	0	0	0	0	0	0	0	0	0	0	0	0	0	0	0	0
100502599	NA	Gm19274	predicted gene, 19274	Gm19274	0	0	0	0	0	0	0	0	0	0	0	0	0	0	0	0	0	0
100502601	NA	Gm19276	predicted gene, 19276	Gm19276	0	0	0	0	0	0	0	0	0	0	0	0	0	0	0	0	0	0
100502602	ENSMUSG00000115924	Gm19277	predicted gene, 19277	Gm19277	0	0	0	0	0	0	0	0	0	0	0	0	0	0	0	0	0	0
100502606	NA	Gm19279	predicted gene, 19279	Gm19279	0	0	0	0	0	0	0	0	0	0	0	1	0	0	0	0	0	0
100502619	NA	AW046200	expressed sequence AW046200	AW046200	0	0	0	0	0	0	0	0	0	0	0	0	0	0	0	0	0	0
100502624	ENSMUSG00000085862	Gm13483	predicted gene 13483	Gm13483	0	0	0	0	0	0	0	0	0	0	0	0	0	0	0	0	0	0
100502635	NA	Gm11525	predicted gene 11525	Gm11525	0	0	0	0	0	0	0	0	0	0	0	0	0	0	0	0	0	0
100502636	ENSMUSG00000111556	Gm19299	predicted gene, 19299	Gm19299	0	0	0	0	0	0	0	0	0	0	0	0	0	0	0	0	0	0
100502643	ENSMUSG00000115654	Gm19303	predicted gene, 19303	Gm19303	0	0	0	0	0	0	0	0	0	0	0	0	0	0	0	0	0	0
100502644	NA	AA419673	expressed sequence AA419673	AA419673	0	0	0	0	0	0	0	0	0	0	0	0	0	0	0	0	0	0
100502648	NA	Gm19304	predicted gene, 19304	Gm19304	0	0	0	0	0	0	0	0	0	0	0	1	0	0	0	0	0	0
100502653	ENSMUSG00000097557	C130060C02Rik	RIKEN cDNA C130060C02 gene	C130060C02Rik	0	0	0	0	0	0	0	0	0	0	0	0	0	0	0	0	0	0
100502661	NA	Gm15527	predicted gene 15527	Gm15527	0	0	0	0	0	0	0	0	0	0	0	0	0	0	0	0	0	0
100502668	NA	Gm19313	predicted gene, 19313	Gm19313	0	1	0	3	0	0	6	4	0	2	1	5	1	0	1	3	2	2
100502670	NA	Gm16010	predicted gene 16010	Gm16010	0	0	0	0	0	0	0	0	0	0	0	0	0	0	0	0	0	0
100502679	NA	Gm15577	predicted gene 15577	Gm15577	0	0	0	0	0	0	0	0	0	0	0	0	0	0	0	0	0	0
100502694	NA	Gm19325	predicted gene, 19325	Gm19325	0	0	0	0	0	0	0	0	0	0	0	0	0	0	0	0	0	0
100502695	ENSMUSG00000097402	Gm17399	predicted gene, 17399	Gm17399	0	0	0	0	0	0	0	0	0	0	0	0	0	0	0	0	0	0
100502697	NA	Gm19327	predicted gene, 19327	Gm19327	0	0	0	2	0	0	1	2	0	1	0	2	0	0	0	1	1	1
100502700	ENSMUSG00000087519	AV039307	expressed sequence AV039307	AV039307	0	0	0	0	0	0	0	0	0	0	0	0	0	0	0	0	0	0
100502712	NA	Gm19335	predicted gene, 19335	Gm19335	0	0	0	0	0	0	0	0	0	0	0	0	0	0	0	0	0	0
100502721	NA	Gm19337	predicted gene, 19337	Gm19337	0	0	0	1	0	0	0	0	0	1	0	0	0	0	0	0	0	0
100502723	ENSMUSG00000035522	Tsga8	testis specific gene A8	Halap-X	0	0	0	0	0	0	0	0	0	0	0	0	0	0	0	0	0	0
100502732	NA	Gm19343	predicted gene, 19343	Gm19343	0	0	0	0	0	0	0	0	0	0	0	0	0	0	0	0	0	0
100502733	NA	Gm19344	predicted gene, 19344	Gm19344	0	0	0	0	0	0	0	1	0	0	0	0	0	0	0	0	1	0
100502734	ENSMUSG00000086682	Gm16023	predicted gene 16023	Gm16023	0	0	0	0	0	0	1	1	0	0	0	0	0	0	0	0	0	0
100502736	ENSMUSG00000092216	Gm19345	predicted gene, 19345	Gm19345	0	0	0	0	0	0	0	0	0	0	0	0	0	0	0	0	0	0
100502738	NA	9030411K21Rik	RIKEN cDNA 9030411K21 gene	9030411K21Rik	0	0	0	1	0	0	1	1	0	1	0	1	0	0	0	1	0	1
100502739	NA	Gm17509	predicted gene, 17509	Gm17509	0	0	0	0	0	0	0	0	0	0	0	0	0	0	0	0	0	0
100502740	NA	4930423K06Rik	RIKEN cDNA 4930423K06 gene	4930423K06Rik	0	0	0	1	0	0	1	1	0	1	0	2	1	0	0	0	1	0
100502750	NA	Gm19351	predicted gene, 19351	Gm19351	0	0	0	0	0	0	0	0	0	0	0	0	0	0	0	0	0	0
100502752	NA	A130015J22Rik	RIKEN cDNA A130015J22 gene	A130015J22Rik	0	0	0	0	0	0	0	0	0	0	0	0	0	0	0	0	0	0
100502764	ENSMUSG00000097633	Gm16617	predicted gene, 16617	Gm16617	0	0	0	0	0	0	0	0	0	0	0	0	0	0	0	0	0	0
100502766	ENSMUSG00000079553	Kifc1	kinesin family member C1	100042970	0	2	0	1	1	1	0	0	0	1	0	1	1	2	0	0	0	0
100502767	NA	5230400M03Rik	RIKEN cDNA 5230400M03 gene	5230400M03Rik	0	0	0	2	0	0	1	4	0	3	0	3	0	0	0	1	1	1
100502768	NA	Gm19359	predicted gene, 19359	Gm19359	0	0	0	0	0	0	0	0	0	0	0	0	0	0	0	0	0	0
100502792	NA	Gm19374	predicted gene, 19374	Gm19374	0	0	0	0	0	0	0	0	0	0	0	0	0	0	0	0	0	0
100502800	NA	Gm19382	predicted gene, 19382	Gm19382	0	0	0	0	0	0	0	0	0	0	0	0	0	0	0	0	0	0
100502808	NA	Gm19386	predicted gene, 19386	Gm19386	0	0	0	0	0	0	0	0	0	0	0	0	0	0	0	0	0	0
100502819	ENSMUSG00000097211	BC065403	cDNA sequence BC065403	A930005F02Rik	0	0	0	0	0	0	0	0	0	0	0	0	0	0	0	0	0	0
100502820	ENSMUSG00000112709	Gm19395	predicted gene, 19395	Gm19395	0	0	0	0	0	0	0	0	0	0	0	0	0	0	0	0	0	0
100502829	ENSMUSG00000053214	Gm9899	predicted gene 9899	Gm9899	0	0	0	0	0	0	0	0	0	0	0	0	0	0	0	0	0	0
100502834	ENSMUSG00000086287	Gm15972	predicted gene 15972	Gm15972	0	0	0	0	0	0	0	0	0	0	0	0	0	0	0	0	0	0
100502842	ENSMUSG00000085808	Gm14718	predicted gene 14718	Gm14718	0	0	0	0	0	0	0	0	0	0	0	0	0	0	0	0	0	0
100502845	NA	Gm19409	predicted gene, 19409	Gm19409	0	0	0	2	0	0	2	3	0	2	1	2	0	0	0	2	2	1
100502849	ENSMUSG00000101438	Gm19412	predicted gene, 19412	Gm19412	0	0	0	0	0	0	0	0	0	0	0	0	0	0	0	0	0	0
100502859	ENSMUSG00000099560	Mrgprx3-ps	MAS-related GPR, member X3, pseudogene	AdeR1	0	0	0	0	0	0	0	0	0	0	0	0	0	0	0	0	0	0
100502861	ENSMUSG00000079235	Ccdc13	coiled-coil domain containing 13	2900041A11Rik	0	0	0	0	0	0	0	0	0	0	0	0	0	0	0	0	0	0
100502868	ENSMUSG00000112739	Gm20597	predicted gene, 20597	B230314j19	0	0	0	0	0	0	0	0	0	0	0	0	0	0	0	0	0	0
100502869	NA	Gm19422	predicted gene, 19422	Gm19422	0	0	0	0	0	0	0	0	0	0	0	0	0	0	0	0	0	0
100502871	NA	Gm19424	predicted gene, 19424	Gm19424	0	0	0	0	0	0	0	0	0	0	0	0	0	0	0	0	0	0
100502874	NA	Gm19426	predicted gene, 19426	Gm19426	0	0	0	1	0	0	2	2	0	1	0	1	0	0	0	1	0	1
100502888	ENSMUSG00000108239	Gm19434	predicted gene, 19434	Gm19434	0	0	0	0	0	0	0	0	0	0	0	0	0	0	0	0	0	0
100502898	NA	Gm19440	predicted gene, 19440	Gm19440	0	0	0	0	0	0	0	0	0	0	0	0	0	0	0	0	0	0
100502904	NA	Gm19445	predicted gene, 19445	Gm19445	0	0	0	0	0	0	0	0	0	0	0	0	0	0	0	0	0	0
100502917	NA	Gm12130	predicted gene 12130	Gm12130	0	0	0	0	0	0	0	0	0	0	0	0	0	0	0	0	0	0
100502920	ENSMUSG00000097069	Gm16998	predicted gene, 16998	Gm16998	0	0	0	0	0	0	0	0	0	0	0	0	0	0	0	0	1	1
100502923	ENSMUSG00000120007	Gm17619	predicted gene, 17619	Gm17619	0	0	0	0	0	0	0	1	0	1	0	0	0	0	0	0	0	0
100502928	NA	9430032J07Rik	RIKEN cDNA 9430032J07 gene	9430032J07Rik	0	0	0	0	0	0	0	0	0	0	0	0	0	0	0	0	0	0
100502931	NA	Gm15821	predicted gene 15821	Gm15821	0	0	0	0	0	0	0	0	0	0	0	0	0	0	0	0	0	0
100502932	ENSMUSG00000086995	Gm13544	predicted gene 13544	Gm13544	0	0	0	0	0	0	0	0	0	0	0	0	0	0	0	0	0	0
100502933	ENSMUSG00000101693	Gm19461	predicted gene, 19461	Gm19461	0	0	0	0	0	0	0	0	0	0	0	0	0	0	0	0	0	0
100502936	ENSMUSG00000045291	Ube2q2l	ubiquitin conjugating enzyme E2 Q2 like	E330021D16Rik	0	0	0	0	0	0	0	0	0	0	0	0	0	0	0	0	0	0
100502937	NA	Gm19463	predicted gene, 19463	Gm19463	0	0	0	2	0	0	1	2	0	1	1	4	1	0	0	1	3	2
100502942	ENSMUSG00000114382	Gm4814	predicted gene 4814	C920025J10	0	0	0	0	0	0	0	0	0	0	0	0	0	0	0	0	0	0
100502945	ENSMUSG00000118362	Gm19466	predicted gene, 19466	Gm19466	0	0	0	0	0	0	0	0	0	0	0	0	0	0	0	0	0	0
100502946	ENSMUSG00000085495	Gm16796	predicted gene, 16796	Gm16796	0	0	0	0	0	0	0	0	0	0	0	0	0	0	0	0	0	0
100502950	ENSMUSG00000095026	Gm3336	predicted gene 3336	100041434	0	0	0	0	0	0	0	0	0	0	0	0	0	0	0	0	0	0
100502956	NA	Gm19471	predicted gene, 19471	Gm19471	0	0	0	0	0	0	0	0	0	0	0	1	0	0	0	0	0	0
100502959	NA	AV051173	expressed sequence AV051173	AV051173	0	0	0	0	0	0	0	0	0	0	0	0	0	0	0	0	0	0
100502967	ENSMUSG00000073208	Speer4c1	spermatogenesis associated glutamate (E)-rich protein 4C1	4933431D05Rik	0	0	0	0	0	0	0	0	0	0	0	0	0	0	0	0	0	0
100502973	NA	Gm12996	predicted gene 12996	Gm12996	0	0	0	0	0	0	0	0	0	0	0	1	0	0	0	0	0	0
100502982	ENSMUSG00000117698	BC037704	cDNA sequence BC037704	BC037704	0	0	0	0	0	0	0	0	0	0	0	0	0	0	0	0	0	1
100502985	ENSMUSG00000097404	Gm10814	predicted gene 10814	Gm10814	0	0	0	0	0	0	0	0	0	0	0	0	0	0	0	0	0	0
100503002	NA	Gm38424	predicted gene, 38424	Gm38424	0	0	0	0	0	0	0	0	0	0	0	0	0	0	0	0	0	0
100503003	ENSMUSG00000091514	Gm17484	predicted gene, 17484	Gm17484	0	0	0	0	0	0	0	0	0	0	0	0	0	0	0	0	0	0
100503007	ENSMUSG00000117864	Gm19500	predicted gene, 19500	Gm19500	0	0	0	0	0	0	0	0	0	0	0	0	0	0	0	0	0	0
100503008	NA	Gm19501	predicted gene, 19501	Gm19501	0	0	0	0	0	0	0	0	0	0	0	0	0	0	0	0	0	0
100503026	NA	Gm19514	predicted gene, 19514	Gm19514	0	0	0	0	0	0	0	0	0	0	0	0	0	0	0	0	0	0
100503033	ENSMUSG00000118391	Gm19519	predicted gene, 19519	Gm19519	0	0	0	0	0	0	0	0	0	0	0	0	0	0	0	0	0	0
100503036	ENSMUSG00000094445	Ccdc179	coiled-coil domain containing 179	1700015G11Rik	0	0	0	0	0	0	0	0	0	0	0	0	0	0	0	0	0	0
100503038	NA	Gm19521	predicted gene, 19521	Gm19521	0	0	0	0	0	0	0	0	0	0	0	0	0	0	0	0	0	0
100503041	ENSMUSG00000074818	Pdzd7	PDZ domain containing 7	9130207N01	0	0	0	0	0	0	0	0	0	0	0	0	0	0	0	0	0	0
100503044	ENSMUSG00000044522	A730020M07Rik	RIKEN cDNA A730020M07 gene	A730020M07Rik	0	0	0	0	0	0	0	0	0	0	0	0	0	0	0	0	0	0
100503068	ENSMUSG00000085007	Smim43	small integral membrane protein 43	Gm11549	0	0	0	0	0	0	0	0	0	0	0	0	0	0	0	0	0	0
100503072	ENSMUSG00000087695	Gm16291	predicted gene 16291	Gm16291	0	0	0	0	0	0	0	0	0	0	0	0	0	0	0	0	0	0
100503073	NA	Gm19537	predicted gene, 19537	Gm19537	0	1	0	2	0	0	6	3	0	3	1	2	1	0	1	3	3	2
100503074	ENSMUSG00000101089	2610016A17Rik	RIKEN cDNA 2610016A17 gene	2610317C19Rik	0	2	0	0	0	0	0	0	0	0	0	0	0	0	0	0	0	0
100503082	NA	2010110K18Rik	RIKEN cDNA 2010110K18 gene	2010110K18Rik	0	0	0	0	0	0	0	0	0	0	0	0	0	0	0	0	0	0
100503094	NA	Gm19551	predicted gene, 19551	Gm19551	0	0	0	0	0	0	0	0	0	0	0	0	0	0	0	0	0	0
100503095	NA	Gm19552	predicted gene, 19552	Gm19552	0	0	0	1	0	0	0	0	0	0	0	0	0	0	0	0	0	0
100503099	ENSMUSG00000113835	Gm19554	predicted gene, 19554	Gm19554	0	0	0	0	0	0	0	0	0	0	0	0	0	0	0	0	0	0
100503101	NA	Gm17388	predicted gene, 17388	Gm17388	0	0	0	2	0	0	2	2	0	1	0	2	0	0	0	2	2	1
100503104	ENSMUSG00000097990	Gm19557	predicted gene, 19557	Gm19557	0	0	0	0	0	0	0	0	0	0	0	0	0	0	0	0	0	0
100503106	ENSMUSG00000085845	Gm13944	predicted gene 13944	Gm13944	0	0	0	0	0	0	0	0	0	0	0	0	0	0	0	0	0	0
100503117	ENSMUSG00000121833	2010010A06Rik	RIKEN cDNA 2010010A06 gene	5033420E22Rik	0	0	0	0	0	0	0	0	0	0	0	0	0	0	0	0	0	0
100503120	ENSMUSG00000084866	A930006K02Rik	RIKEN cDNA A930006K02 gene	A930006K02Rik	0	0	0	0	0	0	1	0	0	0	0	0	0	0	0	0	0	0
100503142	ENSMUSG00000121795	B230303A05Rik	U1 small nuclear ribonucleoprotein 1C pseudogene	B230303A05	0	0	0	0	0	0	0	0	0	0	0	0	0	0	0	0	0	0
100503147	ENSMUSG00000086006	Gm13293	predicted gene 13293	Gm13293	0	0	0	0	0	0	0	0	0	0	0	0	0	0	0	0	0	0
100503152	NA	Gm19578	predicted gene, 19578	Gm19578	0	0	0	0	0	0	1	1	0	0	0	1	0	0	0	0	0	1
100503157	ENSMUSG00000084997	Gm15471	predicted gene 15471	Gm15471	0	0	0	0	0	0	0	0	0	0	0	0	0	0	0	0	0	0
100503166	ENSMUSG00000085637	1700048M11Rik	RIKEN cDNA 1700048M11 gene	Gm15980	0	0	0	0	0	0	0	0	0	0	0	0	0	0	0	0	0	0
100503167	NA	Gm13752	predicted gene 13752	Gm13752	0	0	0	0	0	0	0	0	0	0	0	0	0	0	0	0	0	0
100503184	ENSMUSG00000107192	Gm19583	predicted gene, 19583	Gm19583	0	0	0	0	0	0	0	0	0	0	0	0	0	0	0	0	0	0
100503185	ENSMUSG00000111375	Btbd8	BTB domain containing 8	A830010M20Rik	0	0	0	1	0	0	2	2	1	0	1	1	0	0	0	1	1	0
100503197	ENSMUSG00000100798	Gm19589	predicted gene, 19589	Gm19589	0	0	0	0	0	0	0	0	0	0	0	0	0	0	0	0	0	0
100503198	NA	Gm19590	predicted gene, 19590	Gm19590	0	0	0	0	0	0	0	0	0	0	0	0	0	0	0	0	0	0
100503199	ENSMUSG00000097772	5430416N02Rik	RIKEN cDNA 5430416N02 gene	100041797	0	2	0	2	1	1	3	2	1	2	1	3	1	1	1	2	3	3
100503209	NA	A530041M06Rik	RIKEN cDNA A530041M06 gene	A530041M06Rik	0	0	0	1	0	0	1	1	0	1	0	0	0	0	0	1	1	1
100503212	NA	LOC100503212	uncharacterized LOC100503212	LOC100503212	0	0	0	0	0	0	0	0	0	0	0	0	0	0	0	0	0	0
100503230	NA	Gm19600	predicted gene, 19600	Gm19600	0	0	0	0	0	0	0	0	0	0	0	0	0	0	0	0	0	0
100503240	ENSMUSG00000072934	Trpc5os	transient receptor potential cation channel, subfamily C, member 5, opposite strand	Gm15070	0	0	0	0	0	0	0	0	0	0	0	0	0	0	0	0	0	0
100503248	ENSMUSG00000085653	Gm15179	predicted gene 15179	Gm15179	0	0	0	0	0	0	0	0	0	0	0	0	0	0	0	0	0	0
100503265	ENSMUSG00000107198	Gm19619	predicted gene, 19619	Gm19619	0	1	0	1	0	1	4	2	0	1	0	1	0	1	0	0	0	0
100503272	ENSMUSG00000085175	Gm11423	predicted gene 11423	Gm11423	0	0	0	0	0	1	1	1	0	1	0	1	0	0	0	1	1	1
100503289	ENSMUSG00000087029	Gm14133	predicted gene 14133	Gm14133	0	0	0	0	0	0	0	0	0	0	0	0	0	0	0	0	0	0
100503292	NA	Gm12279	predicted gene 12279	Gm12279	0	0	0	0	0	0	1	0	0	1	0	0	0	0	0	0	1	0
100503311	ENSMUSG00000010136	Cimap3	ciliary microtubule associated protein 3	1700027A23Rik	0	0	0	0	0	0	0	0	0	0	0	0	0	0	0	0	0	0
100503323	NA	A230087F16Rik	RIKEN cDNA A230087F16 gene	A230087F16Rik	0	0	0	0	0	0	0	0	0	0	0	0	0	0	0	0	0	0
100503328	NA	Gm19638	predicted gene, 19638	Gm19638	0	0	0	1	0	0	1	1	1	1	0	1	0	0	0	1	0	1
100503330	NA	AI464196	expressed sequence AI464196	AI464196	0	0	0	0	0	0	0	0	0	0	0	0	0	0	0	0	0	0
100503332	NA	Gm19639	predicted gene, 19639	Gm19639	0	0	0	0	0	0	0	0	0	0	0	0	0	0	0	0	0	0
100503338	NA	Gm14636	predicted gene 14636	Gm14636	0	0	0	2	0	0	2	3	0	1	1	2	1	0	1	3	1	1
100503347	NA	Gm19648	predicted gene, 19648	Gm19648	0	0	0	1	0	0	1	1	0	1	0	2	0	0	0	2	1	2
100503348	NA	Gm19649	eukaryotic translation initiation factor 3, subunit E pseudogene	Gm19649	0	0	0	0	0	0	0	0	0	0	0	0	0	0	0	0	0	0
100503358	NA	Gm19654	predicted gene, 19654	Gm19654	0	0	0	0	0	0	0	0	0	0	0	0	0	0	0	0	0	0
100503359	NA	Ppp1r18os	protein phosphatase 1, regulatory subunit 18, opposite strand	5530401N12Rik	0	0	0	0	0	0	0	0	0	0	0	0	0	0	0	0	0	0
100503378	ENSMUSG00000085826	Gm15638	predicted gene 15638	Gm41457	0	0	0	1	0	1	0	0	0	0	0	1	1	0	0	1	0	1
100503384	NA	Gm19665	predicted gene, 19665	Gm19665	0	0	0	1	0	0	1	1	0	1	0	1	0	0	0	1	1	1
100503385	NA	Gm19666	predicted gene, 19666	Gm19666	0	0	0	0	0	0	0	0	0	0	0	0	0	0	0	0	0	0
100503390	NA	Gm17518	predicted gene, 17518	Gm17518	0	0	0	0	0	0	1	1	0	0	0	1	0	0	0	0	0	0
100503392	ENSMUSG00000118087	4833438C02Rik	RIKEN cDNA 4833438C02 gene	4833438C02Rik	0	1	0	1	0	1	1	1	0	1	1	2	1	1	1	1	2	1
100503393	ENSMUSG00000084904	Gm14827	predicted gene 14827	Gm14827	0	0	0	0	0	0	0	0	0	0	0	0	0	0	0	0	0	0
100503394	NA	Gm17494	predicted gene, 17494	EyeLinc2	0	0	0	0	0	0	0	0	0	0	0	0	0	0	0	0	0	0
100503399	NA	Gm19673	predicted gene, 19673	Gm19673	0	0	0	0	0	0	0	0	0	0	0	0	0	0	0	0	0	0
100503427	ENSMUSG00000097368	Gm10390	predicted gene 10390	Gm10390	0	0	0	0	0	0	0	0	0	0	0	0	0	0	0	0	0	0
100503428	NA	C030017K20Rik	RIKEN cDNA C030017K20 gene	Gm1670	0	0	0	0	0	0	0	0	0	0	0	0	0	0	0	0	0	0
100503433	NA	Gm15433	predicted pseudogene 15433	Gm15433	0	0	0	0	1	1	0	0	1	0	0	1	1	1	0	0	0	0
100503434	ENSMUSG00000117399	Gm19689	predicted gene, 19689	Gm19689	0	0	0	0	0	0	0	0	0	0	0	0	0	0	0	0	0	0
100503438	NA	Gm19692	predicted gene, 19692	Gm19692	0	0	0	0	0	0	0	0	0	0	0	0	0	0	0	0	0	0
100503457	NA	Gm19703	predicted gene, 19703	Gm19703	0	0	0	0	0	0	0	1	0	0	0	0	0	0	0	1	0	0
100503463	NA	AI256396	EST AI256396	AI256396	0	0	0	0	0	0	0	0	0	0	0	0	0	0	0	0	0	0
100503467	NA	AA667203	expressed sequence AA667203	AA667203	0	0	0	1	0	0	1	1	0	1	0	1	0	0	0	1	0	1
100503468	ENSMUSG00000085498	Gm14023	predicted gene 14023	Gm14023	0	0	0	0	0	0	1	0	0	0	0	0	0	0	0	0	0	0
100503469	ENSMUSG00000105552	Gm19710	predicted gene, 19710	Gm19710	0	0	0	1	0	0	0	0	0	0	0	0	0	0	0	0	0	0
100503470	NA	Gm16619	predicted gene, 16619	Gm16619	0	0	0	0	0	0	0	0	0	0	0	0	0	0	0	0	0	0
100503471	ENSMUSG00000089812	Gm15867	predicted gene 15867	Gm15867	0	0	0	0	0	0	0	0	0	0	0	0	0	0	0	0	0	0
100503474	NA	Platr22	pluripotency associated transcript 22	Gm16880	0	0	0	0	0	0	0	0	0	0	0	0	0	0	0	0	0	0
100503481	ENSMUSG00000087358	4930453H23Rik	RIKEN cDNA 4930453H23 gene	4930453H23Rik	0	0	0	0	0	0	0	0	0	0	0	0	0	0	0	0	0	0
100503487	NA	Gm19721	predicted gene, 19721	Gm19721	0	0	0	2	0	0	2	1	0	1	0	2	0	0	0	1	1	1
100503490	NA	Gm19723	predicted gene, 19723	Gm19723	0	0	0	0	0	0	0	0	0	0	0	0	0	0	0	0	0	0
100503495	ENSMUSG00000040705	A930016O22Rik	RIKEN cDNA A930016O22 gene	A930016O22Rik	0	0	0	0	0	0	0	0	0	0	0	0	0	0	0	0	0	0
100503496	NA	Gm45916	predicted gene, 45916	Gm45916	0	0	0	0	0	0	0	1	0	0	0	0	0	0	0	0	0	0
100503498	ENSMUSG00000097534	Gm16675	predicted gene, 16675	Gm16675	0	0	0	1	0	0	1	1	0	1	0	2	0	1	0	1	1	1
100503518	ENSMUSG00000086765	Gm11827	predicted gene 11827	Gm11827	0	0	0	1	0	0	1	1	1	1	1	1	0	0	1	1	2	1
100503519	NA	Gm19744	predicted gene, 19744	Gm19744	0	0	0	0	0	0	0	0	0	0	0	0	0	0	0	0	0	0
100503530	ENSMUSG00000086531	Gm11351	predicted gene 11351	Gm11351	0	0	0	0	0	0	0	0	0	0	0	0	0	0	0	0	0	0
100503536	ENSMUSG00000108237	Gm19757	predicted gene, 19757	Gm19757	0	0	0	0	0	0	0	0	0	0	0	0	0	0	0	0	0	0
100503538	ENSMUSG00000086992	Gm15941	predicted gene 15941	Gm15941	0	0	0	0	0	0	0	0	0	0	0	0	0	0	0	0	0	0
100503540	NA	Gm19760	predicted gene, 19760	Gm19760	0	0	0	0	0	0	0	0	0	0	0	0	0	0	0	0	0	0
100503546	NA	Gm15958	predicted gene 15958	Gm15958	0	0	0	0	0	0	0	0	0	0	0	0	0	0	0	0	0	0
100503565	ENSMUSG00000118376	Gm9926	predicted gene 9926	Gm9926	0	0	0	1	0	1	0	1	0	1	0	1	0	0	0	0	0	0
100503569	NA	Gm16754	predicted gene, 16754	Gm16754	0	0	0	0	0	0	0	0	0	0	0	0	0	0	0	0	0	0
100503580	ENSMUSG00000116483	Gm19782	predicted gene, 19782	Gm19782	0	0	0	0	0	0	0	0	0	0	0	0	0	0	0	0	0	0
100503582	NA	Gm19784	predicted gene, 19784	Gm19784	0	0	0	0	0	0	0	0	0	0	0	0	0	0	0	0	0	0
100503583	ENSMUSG00000094595	Fsbp	fibrinogen silencer binding protein	Fsbp	0	0	0	0	0	0	0	1	0	0	0	1	0	0	0	0	0	0
100503592	ENSMUSG00000113186	A330076C08Rik	RIKEN cDNA A330076C08 gene	A330076C08Rik	0	0	0	0	0	0	0	0	0	0	0	0	0	0	0	0	0	0
100503594	NA	4930534D22Rik	RIKEN cDNA 4930534D22 gene	4930534D22Rik	0	0	0	0	0	0	0	0	0	0	0	0	0	0	0	0	0	0
100503595	ENSMUSG00000085833	Gm13003	predicted gene 13003	Gm13003	0	0	0	0	0	0	0	0	0	0	0	0	0	0	0	0	0	0
100503613	NA	5031434C07Rik	RIKEN cDNA 5031434C07 gene	5031434C07Rik	0	0	0	0	0	0	0	0	0	0	0	0	0	0	0	0	0	0
100503620	NA	Gm15337	predicted gene 15337	Gm15337	0	0	0	0	0	0	0	0	0	0	0	0	0	0	0	0	0	0
100503622	ENSMUSG00000107875	Gm16630	predicted gene, 16630	Gm44696	0	0	0	0	0	0	0	0	0	0	0	0	0	0	0	0	0	0
100503630	NA	Gm12002	predicted gene 12002	Gm30596	0	0	0	0	0	0	0	1	0	0	0	0	0	0	0	0	0	0
100503632	NA	Gm16892	predicted gene, 16892	Gm16892	0	0	0	0	0	0	1	0	0	1	0	1	0	0	0	1	0	1
100503636	NA	1700123M08Rik	RIKEN cDNA 1700123M08 gene	1600025K15Rik	0	0	0	0	0	0	0	1	0	0	0	1	0	0	0	0	0	0
100503652	ENSMUSG00000096981	Gm16845	predicted gene, 16845	Gm16845	0	0	0	0	0	0	0	0	0	0	0	0	0	0	0	0	0	0
100503654	NA	Gm19816	predicted gene, 19816	Gm19816	0	0	0	1	0	0	2	2	0	1	0	2	0	0	0	2	1	1
100503655	NA	Gm19817	predicted gene, 19817	Gm19817	0	0	0	0	0	0	0	0	0	0	0	0	0	0	0	0	0	0
100503661	NA	1700010B13Rik	RIKEN cDNA 1700010B13 gene	1700010B13Rik	0	0	0	0	0	0	0	0	0	0	0	0	0	0	0	0	0	0
100503674	NA	Gm19825	predicted gene, 19825	Gm19825	0	0	0	0	0	0	0	0	0	0	0	0	0	0	0	0	0	0
100503690	NA	Gm19835	predicted gene, 19835	Gm19835	0	0	0	0	0	0	0	0	0	0	0	0	0	0	0	0	0	0
100503703	NA	Gm19845	predicted gene, 19845	Gm19845	0	0	0	1	0	0	0	1	0	1	0	1	0	0	0	0	0	0
100503704	ENSMUSG00000097397	Gm16861	predicted gene, 16861	Gm16861	0	0	0	0	0	0	0	0	0	0	0	0	0	0	0	0	0	0
100503708	NA	B020017C02Rik	REX1, RNA exonuclease 1 homolog pseudogene	Gm19849	0	0	0	0	0	0	0	0	0	0	0	0	0	0	0	0	0	0
100503710	ENSMUSG00000095845	Gng14	G protein subunit gamma 14	EG436049	0	0	1	1	0	0	0	2	0	1	1	0	0	0	0	1	2	1
100503716	NA	Gm19854	predicted gene, 19854	Gm19854	0	0	0	0	0	0	0	0	0	0	0	0	0	0	0	0	0	0
100503727	ENSMUSG00000102099	1700011B04Rik	RIKEN cDNA 1700011B04 gene	1700011B04Rik	0	0	0	0	0	0	0	0	0	0	0	0	0	0	0	0	0	0
100503734	NA	Gm19863	predicted gene, 19863	Gm19863	0	0	0	0	0	0	0	0	0	0	0	0	0	0	0	0	0	0
100503754	NA	Gm11725	predicted gene 11725	Gm11725	0	0	0	0	0	0	0	0	0	0	0	0	0	0	0	0	0	0
100503759	ENSMUSG00000050765	Gm5084	predicted gene 5084	A030007L22	0	0	0	0	0	0	0	0	0	0	0	0	0	0	0	0	0	0
100503767	NA	Gm17473	predicted gene, 17473	Gm17473	0	0	0	0	0	0	0	0	0	0	0	0	0	0	0	0	0	0
100503783	ENSMUSG00000097486	Gm17733	predicted gene, 17733	Gm17733	0	0	0	0	0	0	0	0	0	0	0	0	0	0	0	0	0	0
100503790	NA	Gm19897	predicted gene, 19897	Gm19897	0	0	0	0	0	0	0	0	0	0	0	0	0	0	0	0	0	0
100503794	ENSMUSG00000053749	Gm9920	predicted gene 9920	Gm9920	0	0	0	0	0	0	0	0	0	0	0	0	0	0	0	0	0	0
100503797	NA	Gm11738	predicted gene 11738	Gm11738	0	0	0	0	0	0	0	0	0	0	0	0	0	0	0	0	0	0
100503802	NA	Gm10419	predicted gene 10419	6330405H19	0	0	0	0	0	0	0	0	0	0	0	0	0	0	0	0	0	0
100503812	NA	3300002A11Rik	RIKEN cDNA 3300002A11 gene	2700016B18Rik	0	0	0	0	0	0	0	1	0	0	0	1	0	0	0	1	1	1
100503823	ENSMUSG00000097743	Gm16973	predicted gene, 16973	Gm16973	0	0	0	0	0	0	0	0	1	0	0	0	0	0	0	0	0	0
100503827	NA	Tnfsf13os	tumor necrosis factor (ligand) superfamily, member 13, opposite strand	2010012P19Rik	0	1	0	1	0	1	0	0	0	0	0	0	1	0	0	0	0	0
100503830	ENSMUSG00000087675	Gm11762	predicted gene 11762	Gm11762	0	0	0	0	0	0	0	0	0	0	0	0	0	0	0	0	0	0
100503831	NA	Gm38427	predicted gene, 38427	Gm38427	0	0	0	0	0	0	0	0	0	0	0	0	0	0	0	0	0	0
100503840	NA	Gm19920	predicted gene, 19920	Gm19920	0	0	0	3	0	0	2	2	0	1	1	2	0	0	0	3	3	3
100503846	NA	Gm19924	predicted gene, 19924	Gm19924	0	0	0	0	0	0	0	0	0	0	0	0	0	0	0	0	0	0
100503849	ENSMUSG00000063714	Sp3os	trans-acting transcription factor 3, opposite strand	1700011J10Rik	0	1	0	1	0	1	1	0	2	0	1	1	0	1	1	1	1	0
100503855	NA	Gm19929	predicted gene, 19929	Gm19929	0	0	0	1	0	0	1	1	0	0	1	1	0	0	0	2	2	1
100503856	ENSMUSG00000052334	1700024B05Rik	RIKEN cDNA 1700024B05 gene	1700024B05Rik	0	0	0	0	0	0	0	0	0	0	0	0	0	0	0	0	0	0
100503859	ENSMUSG00000098659	1110015O18Rik	RIKEN cDNA 1110015O18 gene	1110015O18Rik	0	0	0	0	0	0	0	0	0	0	0	0	0	0	0	0	0	0
100503866	NA	Gm15558	predicted gene 15558	Gm15558	0	0	0	0	0	0	0	0	0	0	0	0	0	0	0	0	0	0
100503868	ENSMUSG00000110332	Gm19935	predicted gene, 19935	Gm45396	0	0	0	0	0	0	0	0	0	0	0	0	0	0	0	0	0	0
100503869	NA	Mkln1os	muskelin 1, intracellular mediator containing kelch motifs, opposite strand	Gm13845	0	0	0	0	0	0	0	1	0	0	0	1	0	0	0	0	0	0
100503871	NA	4833432E10Rik	RIKEN cDNA 4833432E10 gene	4833432E10Rik	0	0	0	0	0	0	0	0	0	0	0	0	0	0	0	0	0	0
100503872	ENSMUSG00000086903	Hotair	HOX transcript antisense RNA (non-protein coding)	Gm16258	0	0	0	0	0	0	0	0	0	0	0	0	0	0	0	0	0	0
100503876	NA	Gm19939	predicted gene, 19939	Gm19939	0	0	0	3	0	0	4	5	0	3	1	4	0	0	0	3	4	4
100503882	ENSMUSG00000096922	Gm17308	predicted gene, 17308	Gm17308	0	0	0	0	0	0	0	0	0	0	0	0	0	0	0	0	0	0
100503895	ENSMUSG00000024173	Tpsab1	tryptase alpha/beta 1	MMCP-7	0	9	0	0	0	0	0	0	0	1	0	0	0	0	0	0	0	0
100503907	NA	Gm19955	predicted gene, 19955	Gm19955	0	0	0	5	0	0	5	5	0	2	1	3	1	0	0	2	2	2
100503915	ENSMUSG00000071724	Smpd5	sphingomyelin phosphodiesterase 5	Gm10345	0	0	0	0	0	0	0	0	0	0	0	0	0	0	0	0	0	0
100503921	NA	Gm19966	predicted gene, 19966	Gm19966	0	0	0	3	0	0	3	4	0	2	0	3	0	0	0	2	1	1
100503924	ENSMUSG00000089665	Fcor	Foxo1 corepressor	2400009B08Rik	0	0	0	1	0	1	2	1	2	3	2	3	0	0	3	1	1	1
100503931	NA	Gm19972	predicted gene, 19972	Gm19972	0	0	0	1	0	0	0	2	0	1	0	1	0	0	0	0	0	0
100503961	ENSMUSG00000112164	Gm19990	predicted gene, 19990	Gm19990	0	0	0	0	0	0	0	0	0	0	0	0	0	0	0	0	0	0
100503962	ENSMUSG00000102548	Gm16701	predicted gene, 16701	Gm16701	0	0	0	0	0	0	0	0	0	0	0	0	0	0	0	0	0	0
100503970	ENSMUSG00000079120	AY761185	cDNA sequence AY761185	AY761185	0	0	0	0	0	0	0	0	0	0	0	0	0	0	0	0	0	0
100503992	ENSMUSG00000071165	Gm6040	predicted gene 6040	Defb51	0	0	0	0	0	0	0	0	0	0	0	0	0	0	0	0	0	0
100503999	NA	Gm20005	predicted gene, 20005	Gm43153	0	0	0	0	0	0	0	0	0	0	0	0	0	0	0	0	0	0
100504007	ENSMUSG00000086247	Gm15787	predicted gene 15787	Gm15787	0	0	0	0	0	0	0	0	0	0	0	0	0	0	0	0	0	1
100504014	ENSMUSG00000082976	Gm15056	predicted gene 15056	Defb52	0	0	0	0	0	0	0	0	0	0	0	0	0	0	0	0	0	0
100504049	ENSMUSG00000086401	Gm15559	predicted gene 15559	Gm15559	0	0	0	0	0	0	0	0	0	0	0	0	0	0	0	0	0	0
100504056	NA	Gm20036	predicted gene, 20036	Gm20036	0	0	0	0	0	0	0	0	0	0	0	0	0	0	0	0	0	0
100504058	NA	Gm20038	predicted gene, 20038	Gm20038	0	0	0	0	0	0	0	0	0	0	0	0	0	0	0	0	0	0
100504061	NA	8030451A03Rik	RIKEN cDNA 8030451A03 gene	8030463A06Rik	0	0	0	0	0	0	0	0	0	0	0	0	0	0	0	0	0	0
100504069	ENSMUSG00000085723	Gm15915	predicted gene 15915	lncEry	0	0	0	0	0	0	0	0	0	0	0	0	0	0	0	0	0	0
100504070	ENSMUSG00000113410	Gm20043	predicted gene, 20043	Gm20043	0	0	0	0	0	0	0	0	0	0	0	0	0	0	0	0	0	0
100504101	ENSMUSG00000113429	Gm20063	predicted gene, 20063	Gm20063	0	0	0	0	0	0	0	0	0	0	0	0	0	0	0	0	0	0
100504102	NA	Gm20064	predicted gene, 20064	Gm20064	0	0	0	0	0	0	0	0	0	0	0	0	0	0	0	0	0	0
100504114	NA	Gm16907	predicted gene, 16907	Gm16907	0	0	0	0	0	0	0	0	0	0	0	0	0	0	0	0	0	0
100504116	ENSMUSG00000109946	Brd3os	bromodomain containing 3, opposite strand	A230069D13	0	0	0	0	0	0	0	0	0	0	0	0	0	0	0	0	0	0
100504121	ENSMUSG00000085260	Med9os	mediator complex subunit 9, opposite strand	1700013G23Rik	0	0	0	0	0	0	0	0	0	0	0	0	0	0	0	0	0	0
100504135	NA	Gm20081	predicted gene, 20081	Gm20081	0	0	0	0	0	0	0	0	0	0	0	0	0	0	0	0	0	0
100504140	ENSMUSG00000051008	4930412M03Rik	RIKEN cDNA 4930412M03 gene	4930412M03Rik	0	0	0	0	0	0	0	0	0	0	0	0	0	0	0	0	0	0
100504141	NA	Gm20083	predicted gene, 20083	Gm44670	0	0	0	0	0	0	0	0	0	0	0	0	0	0	0	0	0	0
100504145	ENSMUSG00000097851	Platr30	pluripotency associated transcript 30	Gm17580	0	0	0	0	0	0	0	0	0	0	0	0	0	0	0	0	0	0
100504154	ENSMUSG00000087626	Gm15050	predicted gene 15050	Gm15050	0	0	0	0	0	0	0	0	0	0	0	0	0	0	0	0	0	0
100504159	NA	Gm20093	predicted gene, 20093	Gm20093	0	0	0	0	0	0	0	0	0	0	0	0	0	0	0	0	0	0
100504162	ENSMUSG00000052099	Prss51	serine protease 51	1700007N14Rik	0	0	0	0	0	0	0	0	0	0	0	0	0	0	0	0	0	0
100504164	ENSMUSG00000110430	Cmtm1	CKLF-like MARVEL transmembrane domain containing 1	CHLFH1a	0	0	0	0	0	0	0	0	0	0	0	0	0	0	0	0	0	0
100504169	ENSMUSG00000117175	Gm20098	predicted gene, 20098	Gm20098	0	0	0	0	0	0	0	0	0	0	0	0	0	0	0	0	0	0
100504170	NA	Gm20099	predicted gene, 20099	Gm20099	0	0	0	0	0	0	0	0	0	0	0	0	0	0	0	0	0	0
100504175	NA	Gm20100	predicted gene, 20100	Gm20100	0	0	0	0	0	0	0	0	0	0	0	0	0	0	0	0	0	0
100504177	NA	F730016J06Rik	RIKEN cDNA F730016J06 gene	F730016J06Rik	0	0	0	0	0	0	0	0	0	0	0	0	0	0	0	0	0	0
100504178	ENSMUSG00000087050	Dhrs13os	dehydrogenase/reductase 13, opposite strand	A030003K02Rik	0	0	0	0	0	0	0	0	0	0	0	0	0	0	0	0	0	0
100504186	NA	C230013L11Rik	RIKEN cDNA C230013L11 gene	C230013L11Rik	0	0	0	0	0	0	0	1	0	0	0	0	0	0	0	0	0	0
100504191	ENSMUSG00000087543	Gm16576	predicted gene 16576	Gm16576	0	0	0	0	0	0	0	0	0	0	0	0	0	0	0	0	0	0
100504196	NA	Gm10023	predicted gene 10023	Gm10023	0	1	0	1	0	0	1	1	0	1	1	1	0	0	0	1	1	1
100504202	ENSMUSG00000111962	Gm20110	predicted gene, 20110	Gm20110	0	0	0	0	0	0	0	0	0	0	0	0	0	0	0	0	0	0
100504207	ENSMUSG00000062132	Arhgap33os	Rho GTPase activating protein 33, opposite strand	Gm1082	0	0	0	0	0	0	0	0	0	0	0	0	0	0	0	0	0	0
100504215	NA	Gm20115	predicted gene, 20115	Gm20115	0	0	0	0	0	0	0	0	0	0	0	0	0	0	0	0	0	0
100504221	ENSMUSG00000044083	Efcab8	EF-hand calcium binding domain 8	A630008I04	0	0	0	0	0	0	0	0	0	0	0	0	0	0	0	0	0	0
100504231	ENSMUSG00000086894	Gm15708	predicted gene 15708	Gm15708	0	0	0	1	0	0	1	0	0	0	0	1	0	0	0	1	1	1
100504235	ENSMUSG00000101969	Gm20125	predicted gene, 20125	Gm20125	0	0	0	0	0	0	0	0	0	0	0	0	0	0	0	0	0	0
100504249	ENSMUSG00000084780	Gm15350	predicted gene 15350	Gm15350	0	0	0	0	0	0	0	0	0	0	0	0	0	0	0	0	0	0
100504255	ENSMUSG00000084773	Gm12159	predicted gene 12159	Gm12159	0	0	0	0	0	0	0	0	0	0	0	0	0	0	0	0	0	0
100504258	NA	Gm13425	predicted gene 13425	Gm13425	0	0	0	0	0	0	0	0	0	0	0	0	0	0	0	0	0	0
100504262	NA	A730020E08Rik	RIKEN cDNA A730020E08 gene	A730020E08Rik	0	0	0	0	0	0	0	0	0	0	0	0	0	0	0	0	0	0
100504265	NA	Gm20139	predicted gene, 20139	Gm20139	0	0	0	0	0	0	0	0	0	0	0	0	0	0	0	0	0	0
100504267	ENSMUSG00000085912	Trp53cor1	tumor protein p53 pathway corepressor 1	Gm16197	0	0	0	0	0	0	0	0	0	0	0	0	0	0	0	0	0	0
100504268	ENSMUSG00000087254	2310005A03Rik	RIKEN cDNA 2310005A03 gene	2310005A03Rik	0	0	0	0	0	0	0	0	0	0	0	0	0	0	0	0	0	0
100504283	NA	Gm20149	predicted gene, 20149	Gm20149	0	0	0	0	0	0	0	0	0	0	0	0	0	0	0	0	0	0
100504285	ENSMUSG00000090121	Abhd12b	abhydrolase domain containing 12B	Gm804	0	0	0	0	0	0	0	0	0	0	0	0	0	0	0	0	0	0
100504291	ENSMUSG00000086837	Gm16618	predicted gene, 16618	Gm16618	0	0	0	0	0	0	0	0	0	0	0	0	0	0	0	0	0	0
100504301	NA	6230426M11Rik	RIKEN cDNA 6230426M11 gene	EG668056	0	1	0	1	1	1	1	1	0	1	0	0	0	0	0	0	1	1
100504304	ENSMUSG00000117534	Gm20161	predicted gene, 20161	Gm20161	0	0	0	0	0	0	0	0	0	0	0	0	0	0	0	0	0	0
100504308	NA	Gm15473	predicted gene 15473	Gm15473	0	0	0	0	0	0	0	0	0	0	0	0	0	0	0	0	0	0
100504312	ENSMUSG00000097613	Gm17597	predicted gene, 17597	Gm17597	0	0	0	0	0	0	0	0	0	0	0	0	0	0	0	0	0	0
100504320	NA	Gm20169	predicted gene, 20169	Gm20169	0	0	0	0	0	0	0	0	0	0	0	1	0	0	0	0	0	0
100504323	ENSMUSG00000104257	Gm20172	predicted gene, 20172	Gm20172	0	0	0	0	0	0	0	0	0	0	0	0	0	0	0	0	0	0
100504333	ENSMUSG00000097077	Gm16712	predicted gene, 16712	Gm16712	0	0	0	0	0	0	0	0	0	0	0	0	0	0	0	0	0	0
100504347	ENSMUSG00000094002	Gm20187	predicted gene, 20187	Gm20187	0	0	0	0	0	0	0	0	0	0	0	0	0	0	0	0	0	0
100504350	ENSMUSG00000086118	Gm14169	predicted gene 14169	Gm14169	0	0	0	0	0	0	0	0	0	0	0	0	0	0	0	0	0	0
100504352	NA	C78197	expressed sequence C78197	C78197	0	0	0	0	0	0	0	0	0	0	0	0	0	0	0	0	0	0
100504354	NA	Gm20982	predicted gene, 20982	Gm20982	0	0	0	0	0	0	0	0	0	0	0	0	0	0	0	0	0	0
100504360	ENSMUSG00000073478	D730003I15Rik	RIKEN cDNA D730003I15 gene	D730003I15Rik	0	0	0	1	0	0	1	1	0	1	0	1	0	0	0	1	1	0
100504361	ENSMUSG00000087179	Gm14230	predicted gene 14230	5730471H19Rik	0	0	0	0	0	0	0	0	0	0	0	0	0	0	0	0	0	0
100504371	NA	Gm13920	predicted gene 13920	Gm13920	0	0	0	0	0	0	0	0	0	0	0	0	0	0	0	0	0	0
100504375	ENSMUSG00000084821	Gm15880	predicted gene 15880	Gm15880	0	0	0	0	0	0	0	0	0	0	0	0	0	0	0	0	0	0
100504377	NA	Gm20199	predicted gene, 20199	Gm20199	0	0	0	2	0	0	2	2	0	1	0	2	0	0	0	2	2	1
100504389	NA	9030407P20Rik	RIKEN cDNA 9030407P20 gene	9030407P20Rik	0	0	0	0	0	0	1	0	0	0	0	0	0	0	0	0	0	0
100504395	NA	Gm20204	predicted gene, 20204	Gm20204	0	0	0	0	0	0	0	0	0	0	0	0	0	0	0	0	0	0
100504399	NA	C130021I20Rik	Riken cDNA C130021I20 gene	C130021I20Rik	0	0	0	0	0	0	0	0	0	0	0	0	0	0	0	0	0	0
100504400	ENSMUSG00000121885	Cypt14-ps	cysteine-rich perinuclear theca 14, pseudogene	Cypt14	0	0	0	0	0	0	0	0	0	0	0	0	0	0	0	0	0	0
100504404	ENSMUSG00000036322	H2-Ea	histocompatibility 2, class II antigen E alpha	E-alpha-f	0	0	0	0	0	0	0	0	0	0	3	0	0	0	0	0	0	0
100504406	NA	Gm10617	predicted gene 10617	Gm10617	0	0	0	0	0	0	0	0	0	0	0	0	0	0	0	0	0	0
100504412	ENSMUSG00000085837	Kcnmb4os2	potassium large conductance calcium-activated channel, subfamily M, beta member 4, opposite strand 2	4933400F03Rik	0	0	0	0	0	0	0	0	0	0	0	0	0	0	0	0	0	0
100504429	ENSMUSG00000079566	Spin2d	spindlin family, member 2D	4930408F14Rik	0	0	0	0	0	0	0	0	0	0	0	0	0	0	0	0	0	0
100504446	ENSMUSG00000090273	Prr22	proline rich 22	Gm546	0	0	0	0	0	0	0	0	0	0	0	0	0	0	0	0	0	0
100504452	NA	Gm20235	predicted gene, 20235	Gm20235	0	0	0	1	0	0	1	2	0	0	0	1	0	0	0	1	0	1
100504453	NA	Gm20236	predicted gene, 20236	Gm20236	0	1	0	3	0	0	6	1	0	3	1	3	0	0	1	3	3	2
100504454	ENSMUSG00000115935	4930573C08Rik	RIKEN cDNA 4930573C08 gene	4930573C08Rik	0	0	0	0	0	0	0	0	0	0	0	0	0	0	0	0	0	0
100504455	NA	Gm15834	predicted gene 15834	C130065N10Rik	0	0	0	0	0	0	0	0	0	0	0	0	0	0	0	0	0	0
100504457	NA	4921513H07Rik	RIKEN cDNA 4921513H07 gene	Gm42740	0	0	0	0	0	0	0	0	0	0	0	0	0	0	0	0	0	0
100504461	ENSMUSG00000112071	5430401H09Rik	RIKEN cDNA 5430401H09 gene	5430401H09Rik	0	0	0	0	0	0	0	0	0	0	0	0	0	0	0	0	0	0
100504462	NA	1700007J24Rik	RIKEN cDNA 1700007J24 gene	1700007J24Rik	0	0	0	1	0	0	1	1	0	1	0	1	0	0	0	0	0	0
100504464	ENSMUSG00000051832	E230016K23Rik	RIKEN cDNA E230016K23 gene	E230016K23Rik	0	0	0	0	0	0	0	0	0	0	0	0	0	0	0	0	0	0
100504467	NA	Gm16596	predicted gene, 16596	Gm16596	0	0	0	0	0	0	0	0	0	0	0	0	0	0	0	0	0	0
100504469	NA	Gm20242	predicted gene, 20242	Gm20242	0	0	0	1	0	0	0	0	0	0	0	1	0	0	0	1	0	0
100504477	ENSMUSG00000097511	Gm16677	predicted gene, 16677	Gm16677	0	0	0	0	0	0	0	0	0	0	0	0	0	0	0	0	0	0
100504486	NA	Gdap10	ganglioside-induced differentiation-associated-protein 10	Gdap-ps	0	0	0	0	0	0	1	1	0	0	0	1	0	0	0	0	1	1
100504491	ENSMUSG00000078552	Dcdc2b	doublecortin domain containing 2b	Gm12964	0	0	0	0	0	0	1	1	0	0	0	1	0	0	0	0	0	0
100504493	NA	Gm13605	predicted gene 13605	Gm13605	0	0	0	0	0	0	0	0	0	0	0	0	0	0	0	0	0	0
100504496	NA	Gm20255	predicted gene, 20255	Gm20255	0	0	0	1	0	0	1	1	0	0	0	0	0	0	0	1	1	0
100504497	NA	Gm16233	predicted gene 16233	Gm16233	0	0	0	0	0	0	0	0	0	0	0	0	0	0	0	0	0	0
100504501	ENSMUSG00000121483	Gm20257	caspase 8 pseudogene	Gm20257	0	0	0	1	0	1	1	1	0	1	0	1	1	0	0	0	0	0
100504504	NA	4833423F13Rik	RIKEN cDNA 4833423F13 gene	4833423F13Rik	0	0	0	2	0	0	1	2	0	1	0	1	0	0	0	1	1	0
100504508	ENSMUSG00000121763	BC085271	protein phosphatase 2A inhibitor-2 I-2PP2A-related	BC085271	0	0	0	0	0	0	0	0	0	0	0	0	0	0	0	0	0	0
100504511	NA	Gm29349	predicted gene 29349	Gm17361	0	0	0	0	0	0	0	0	0	0	0	0	0	0	0	0	0	0
100504512	NA	4930426I24Rik	RIKEN cDNA 4930426I24 gene	6720480K08Rik	0	0	0	0	0	0	0	0	0	0	0	0	0	0	0	0	0	0
100504516	NA	Gm20262	predicted gene, 20262	Gm20262	0	0	0	0	0	0	0	0	0	0	0	0	0	0	0	0	0	0
100504518	ENSMUSG00000071540	3425401B19Rik	RIKEN cDNA 3425401B19 gene	Cefip	0	0	0	0	0	0	0	0	0	0	0	0	0	0	0	0	0	0
100504525	ENSMUSG00000100684	Gm20268	predicted gene, 20268	Gm20268	0	0	0	0	0	0	0	0	0	0	0	0	0	0	0	0	0	0
100504527	NA	Gm10374	predicted gene 10374	Gm10374	0	1	0	2	0	1	1	2	1	1	1	2	1	0	1	3	3	3
100504538	NA	Gm20274	predicted gene, 20274	Gm20274	0	1	0	2	0	0	3	2	0	2	1	4	0	0	1	3	4	5
100504539	ENSMUSG00000110803	Gm20275	predicted gene, 20275	Gm20275	0	0	0	0	0	0	0	0	0	0	0	0	0	0	0	0	0	0
100504540	NA	Gm20276	predicted gene, 20276	Gm20276	0	0	0	0	0	0	0	0	0	0	0	0	0	0	0	0	0	0
100504556	NA	D5Ertd683e	DNA segment, Chr 5, ERATO Doi 683, expressed	D5Ertd683e	0	0	0	1	0	0	1	1	0	0	0	1	0	0	0	1	0	1
100504561	ENSMUSG00000111761	9230112J17Rik	RIKEN cDNA 9230112J17 gene	9230112J17Rik	0	0	0	0	0	0	0	0	0	0	0	0	0	0	0	0	0	0
100504566	NA	Gm20290	predicted gene, 20290	Gm20290	0	0	0	4	0	0	3	2	0	3	1	4	0	0	1	6	4	4
100504568	ENSMUSG00000097482	Gm17634	predicted gene, 17634	Gm17634	0	0	0	0	0	0	0	0	0	0	0	0	0	0	0	0	0	0
100504589	ENSMUSG00000086152	Gm11454	predicted gene 11454	Gm11454	0	0	0	5	1	1	0	3	1	1	0	0	2	1	0	0	0	0
100504591	NA	Gm15987	predicted gene 15987	Gm15987	0	0	0	0	0	0	0	0	0	0	0	0	0	0	0	0	0	0
100504594	ENSMUSG00000055110	A630012P03Rik	RIKEN cDNA A630012P03 gene	A630012P03Rik	0	0	0	0	0	0	0	0	0	0	0	0	0	0	0	0	0	0
100504601	NA	Gm16702	predicted gene, 16702	Gm16702	0	0	0	0	0	0	0	0	0	0	0	0	0	0	0	0	0	0
100504605	NA	Gm20310	predicted gene, 20310	Gm20310	0	0	0	0	0	0	0	0	0	0	0	1	0	0	0	0	1	0
100504616	ENSMUSG00000087480	Gm15910	predicted gene 15910	Gm15910	0	0	0	0	0	0	0	0	0	0	0	0	0	0	0	0	0	0
100504617	NA	Strm	striamin	Strn2	0	0	0	0	0	0	0	0	0	0	0	0	0	0	0	0	0	0
100504626	ENSMUSG00000086915	Gm16364	predicted gene 16364	Gm16365	0	0	0	0	0	0	0	0	0	0	0	0	0	0	0	0	0	0
100504637	ENSMUSG00000100199	Gm20324	predicted gene, 20324	Gm20324	0	0	0	0	0	0	0	0	0	0	0	0	0	0	0	0	0	1
100504639	NA	Gm20325	predicted gene, 20325	Gm20325	0	0	0	0	0	0	0	0	0	0	0	0	0	0	0	0	0	0
100504641	ENSMUSG00000097675	1700101I11Rik	RIKEN cDNA 1700101I11 gene	1700101I11Rik	0	0	0	0	0	0	0	0	0	0	0	0	0	0	0	0	0	0
100504642	NA	Gm21996	predicted gene 21996	Gm21996	0	0	0	0	0	0	0	0	0	0	0	0	0	0	0	0	0	0
100504643	NA	Gm20326	predicted gene, 20326	Gm20326	0	0	0	0	0	0	0	0	0	0	0	0	0	0	0	0	0	0
100504645	NA	Gm20328	predicted gene, 20328	Gm20328	0	0	0	0	0	0	0	0	0	0	0	0	0	0	0	0	0	0
100504650	NA	A730085E03Rik	RIKEN cDNA A730085E03 gene	Gm752	0	0	0	0	0	0	0	0	0	0	0	0	0	0	0	0	0	0
100504653	ENSMUSG00000106157	4930555A03Rik	RIKEN cDNA 4930555A03 gene	2210404B08Rik	0	0	0	0	0	0	0	0	0	0	0	0	0	0	0	0	0	0
100504661	NA	Gm20337	predicted gene, 20337	Gm20337	0	0	1	0	0	0	1	0	0	0	1	1	1	0	1	1	1	1
100504672	NA	AA666905	expressed sequence AA666905	AA666905	0	0	0	1	0	0	2	1	0	1	0	1	0	0	0	1	1	1
100504675	NA	Gm15327	predicted gene 15327	Gm15327	0	0	0	0	0	0	0	0	1	0	0	0	0	0	0	0	0	0
100504687	ENSMUSG00000096995	2810029C07Rik	RIKEN cDNA 2810029C07 gene	2810029C07Rik	0	0	0	0	0	0	0	0	0	0	0	0	0	0	0	0	0	0
100504692	ENSMUSG00000104096	Gm20356	predicted gene, 20356	Gm20356	0	0	0	0	0	0	0	0	0	0	0	0	0	0	0	0	0	0
100504699	NA	9030425P06Rik	RIKEN cDNA 9030425P06 gene	9030425P06Rik	0	0	0	2	0	0	2	3	0	1	0	2	0	0	0	2	1	2
100504701	ENSMUSG00000108072	Gm20362	predicted gene, 20362	Gm20362	0	0	0	0	0	0	0	0	0	0	0	0	0	0	0	0	0	0
100504703	NA	A730063M14Rik	RIKEN cDNA A730063M14 gene	A730063M14Rik	0	0	0	0	0	0	0	0	0	0	0	1	0	0	0	0	0	0
100504710	ENSMUSG00000079495	Nat8f6	N-acetyltransferase 8 (GCN5-related) family member 6	Cml3	0	0	0	0	0	0	0	0	0	0	0	0	0	0	0	0	0	0
100504714	ENSMUSG00000097357	Gm16793	predicted gene, 16793	Gm16793	0	0	0	0	0	0	0	0	0	0	0	0	0	0	0	1	1	1
100504717	ENSMUSG00000085181	Gm12709	predicted gene 12709	Gm12709	0	0	0	0	0	0	0	0	0	0	0	0	0	0	0	0	0	0
100504719	NA	Gm20371	predicted gene, 20371	Gm20371	0	0	0	0	0	0	0	0	0	0	0	0	0	0	0	0	0	0
100504720	ENSMUSG00000097178	2310002F09Rik	RIKEN cDNA 2310002F09 gene	2310002F09Rik	0	0	0	0	0	0	0	0	0	0	0	0	0	0	0	0	0	0
100504725	NA	Gm20994	predicted gene, 20994	Gm20994	0	0	0	0	0	0	0	0	0	0	0	0	0	0	0	0	0	0
100504727	NA	BE692007	expressed sequence BE692007	BE692007	0	0	0	0	0	0	0	0	0	0	0	0	0	0	0	0	0	0
100504728	NA	Gm13985	predicted gene 13985	Gm13985	0	0	0	0	0	0	0	0	0	0	0	0	0	0	0	0	0	0
100504733	ENSMUSG00000047828	A730018C14Rik	RIKEN cDNA A730018C14 gene	A730018C14Rik	0	0	0	0	0	0	0	0	0	0	0	0	0	0	0	0	0	0
100504734	NA	Gm16794	predicted gene, 16794	Gm16794	0	0	0	0	0	0	0	0	0	0	0	0	0	0	0	0	0	0
100504739	NA	Gm20382	predicted gene, 20382	Gm20382	0	0	0	0	0	0	0	0	0	0	0	0	0	0	0	0	0	0
100504740	ENSMUSG00000107412	Gm20383	predicted gene, 20383	Gm20383	0	0	0	0	0	0	0	0	0	0	0	0	0	0	0	0	0	0
100505025	ENSMUSG00000108530	4930429H19Rik	RIKEN cDNA 4930429H19 gene	4930429H19Rik	0	0	0	0	0	0	0	0	0	0	0	0	0	0	0	0	0	0
100505096	ENSMUSG00000094362	Defa33	defensin, alpha, 33	Gm21002	0	0	0	0	0	0	0	0	0	0	0	0	0	0	0	0	0	0
100505227	NA	A430107J10Rik	RIKEN cDNA A430107J10 gene	A430107J10Rik	0	0	0	1	0	0	1	1	0	1	0	1	0	0	0	0	0	0
100505386	ENSMUSG00000102422	Iqschfp	Iqcj and Schip1 fusion protein	Gm21949	0	0	0	0	0	0	0	0	0	0	0	0	0	0	0	0	0	0
100510874	NA	B930053N02Rik	RIKEN cDNA B930053N02 gene	EG621377	0	0	0	0	0	0	0	0	0	0	0	0	0	0	0	0	0	0
100515	ENSMUSG00000046572	Zfp518b	zinc finger protein 518B	6820424L24Rik	0	0	0	1	1	0	1	1	0	1	0	1	1	1	0	0	0	0
100526796	NA	Cahm	colon adenocarcinoma hypermethylated RNA	B930003M22Rik	0	0	0	0	0	0	0	0	0	0	0	0	0	0	0	0	0	0
100529074	ENSMUSG00000070063	Snora33	small nucleolar RNA, H/ACA box 33	ACA33	0	0	0	0	0	0	0	0	0	0	0	0	0	0	0	0	0	0
100529075	ENSMUSG00002076971	Snord100	small nucleolar RNA, C/D box 100	MBII-429	0	0	0	0	0	0	0	0	0	0	0	0	0	0	0	0	0	0
100529076	NA	Snord42a	small nucleolar RNA, C/D box 42A	MBII-292	0	0	0	0	0	0	0	0	0	0	0	0	0	0	0	0	0	0
100529077	NA	Snord42b	small nucleolar RNA, C/D box 42B	MBII-287	0	0	0	0	0	0	0	0	0	0	0	0	0	0	0	0	0	0
100529079	ENSMUSG00000086236	5830418P13Rik	RIKEN cDNA 5830418P13 gene	5830418P13Rik	0	0	0	0	0	0	0	0	0	0	0	0	0	0	0	0	0	0
100529082	ENSMUSG00000079492	H2-T27	histocompatibility 2, T region locus 27	Gm11127	0	3	0	2	0	3	2	2	0	1	1	2	0	1	1	2	3	1
100532729	NA	B430305J03Rik	RIKEN cDNA B430305J03 gene	B430305J03Rik	0	0	0	0	0	0	0	0	0	0	0	0	0	0	0	0	0	0
100532730	NA	C230037L18Rik	RIKEN cDNA C230037L18 gene	C230037L18Rik	0	0	0	0	0	0	0	0	0	0	0	0	0	0	0	0	0	0
100534273	ENSMUSG00000037432	Fer1l5	fer-1 like family member 5	4930533C12Rik	0	0	0	0	0	0	0	0	0	0	0	0	0	0	0	0	0	0
100534296	NA	Gm9805	predicted gene 9805	Gm9805	0	0	0	0	0	0	0	0	0	0	0	0	0	0	0	0	0	0
100534380	NA	Gm3081	adaptor-related protein complex 2, beta 1 subunit pseudogene	100040990	0	0	0	1	0	0	1	1	0	1	0	1	0	0	0	0	0	0
100534622	NA	Gm17449	predicted gene, 17449	Gm17449	0	0	0	0	0	0	0	0	0	0	0	0	0	0	0	0	0	0
100534641	NA	Gm13856	predicted gene 13856	Gm13856	0	0	0	0	0	0	0	0	0	0	0	0	0	0	0	0	0	0
100535	ENSMUSG00000032623	Oas1d	2'-5' oligoadenylate synthetase 1D	oasl8	0	0	0	0	0	0	0	0	0	0	0	0	0	0	0	0	0	0
100548	NA	D130004A15Rik	RIKEN cDNA D130004A15 gene	D130004A15Rik	0	0	0	0	0	0	0	0	0	0	0	0	0	0	0	0	0	0
100554	ENSMUSG00000121889	Pramel52-ps	PRAME like 52, pseudogene	AA792892	0	0	0	0	0	0	0	0	0	0	0	0	0	0	0	0	0	0
100559	ENSMUSG00000061906	Ugt2b38	UDP glucuronosyltransferase 2 family, polypeptide B38	9430041C03Rik	0	0	0	0	0	2	0	0	1	0	0	0	0	0	3	0	1	1
100568458	NA	Gm38431	predicted gene, 38431	Raver1	0	0	1	0	0	0	0	0	0	0	0	0	0	0	0	0	0	0
100579137	ENSMUSG00000104600	Dmrt1i	Dmrt1 interacting ncRNA	Dmr	0	0	0	0	0	0	0	0	0	0	0	0	0	0	0	0	0	0
100579147	ENSMUSG00000074067	Gm10619	predicted gene 10619	4932443D20	0	0	0	0	0	0	0	0	0	0	0	0	0	0	0	0	0	0
100579148	NA	Gm17409	predicted gene, 17409	Gm17409	0	0	0	0	0	0	0	0	0	0	0	0	0	0	0	0	0	0
100579149	ENSMUSG00000090485	Gm17416	predicted gene, 17416	Defb19	0	0	0	0	0	0	0	0	0	0	0	0	0	0	0	0	0	0
100579150	NA	Gm17618	predicted gene, 17618	Gm17618	0	0	0	0	0	0	0	0	0	0	0	0	0	0	0	0	0	0
100579151	ENSMUSG00000085253	Gm16833	predicted gene, 16833	Gm16833	0	0	0	0	0	0	0	0	0	0	0	0	0	0	0	0	0	0
100579154	NA	Gm17324	predicted gene, 17324	Gm17324	0	0	0	0	0	0	0	0	0	0	0	0	0	0	0	0	0	0
100579155	NA	Gm17590	predicted gene, 17590	Gm17590	0	0	0	0	0	0	0	0	0	0	0	0	0	0	0	0	0	0
100616072	NA	Snord116	small nucleolar RNA, C/D box 116 cluster	MBII-85	0	0	0	0	0	0	0	0	0	0	0	0	0	0	0	0	1	0
100616095	ENSMUSG00000096956	Snhg18	small nucleolar RNA host gene 18	0610007N19Rik	0	1	0	0	3	1	0	0	0	0	0	1	1	0	0	0	0	0
100620	NA	AI413194	expressed sequence AI413194	AI413194	0	0	0	0	0	0	0	0	0	0	0	0	0	0	1	1	0	0
100628580	ENSMUSG00000092852	Mir5103	microRNA 5103	mir-5103	0	0	0	0	0	0	0	0	0	0	0	0	0	0	0	0	0	0
100628581	ENSMUSG00000093060	Mir5104	microRNA 5104	mir-5104	0	0	0	0	0	0	0	14	0	5	0	14	0	0	3	10	0	0
100628582	ENSMUSG00000093003	Mir3473c	microRNA 3473c	mmu-mir-3473c	0	0	0	0	0	11	0	0	0	0	0	0	0	0	0	0	0	0
100628583	ENSMUSG00000093017	Mir5108	microRNA 5108	mmu-mir-5108	0	0	0	0	0	0	0	0	0	0	0	0	0	0	0	0	0	0
100628586	ENSMUSG00000092638	Mir5112	microRNA 5112	mmu-mir-5112	0	0	0	0	0	0	0	0	0	0	0	0	0	0	0	0	0	0
100628594	ENSMUSG00000093290	Mir3572	microRNA 3572	mir-3572	0	0	0	0	0	0	0	0	0	0	0	0	0	0	0	0	0	0
100628595	ENSMUSG00000093254	Mir5126	microRNA 5126	mir-5126	0	0	0	0	0	0	0	0	0	0	0	0	0	0	0	0	0	0
100628596	ENSMUSG00000093036	Mir5127	microRNA 5127	mmu-mir-5127	0	0	0	0	0	0	0	0	0	0	0	0	0	0	0	0	0	0
100628597	ENSMUSG00000092958	Mir5128	microRNA 5128	mir-5128	0	0	0	0	0	0	0	11	0	0	6	0	0	0	0	7	0	6
100628598	ENSMUSG00000092679	Mir5129	microRNA 5129	mir-5129	0	0	0	0	0	0	0	0	0	0	0	0	0	0	0	0	0	0
100628599	ENSMUSG00000092901	Mir5130	microRNA 5130	mir-5130	0	0	0	0	0	0	0	0	0	0	0	0	0	0	0	0	0	0
100628601	ENSMUSG00000092907	Mir5132	microRNA 5132	mir-5132	0	0	0	0	0	0	0	0	0	0	0	0	0	0	0	0	0	0
100628602	ENSMUSG00000092696	Mir5133	microRNA 5133	mir-5133	0	0	0	0	0	0	0	0	0	0	0	0	0	0	0	0	0	0
100628603	ENSMUSG00000093270	Mir5134	microRNA 5134	mir-5134	0	0	0	0	0	0	0	0	0	0	0	0	0	0	0	0	0	0
100628604	ENSMUSG00000092738	Mir5135	microRNA 5135	mir-5135	0	0	0	0	0	0	0	0	0	0	0	0	0	0	0	0	0	0
100628605	ENSMUSG00000093314	Mir5136	microRNA 5136	mmu-mir-5136	0	0	0	0	0	0	0	0	0	0	0	0	0	0	0	0	0	0
100628610	ENSMUSG00000092922	Mir5101	microRNA 5101	mmu-mir-5101	0	0	0	0	0	0	0	0	0	0	0	0	0	0	0	0	0	14
100628611	ENSMUSG00000093327	Mir5107	microRNA 5107	mir-5107	0	0	0	0	0	0	0	0	0	0	0	0	0	10	0	0	0	5
100628612	ENSMUSG00000092868	Mir5113	microRNA 5113	mir-5113	0	0	0	0	0	0	0	0	0	0	0	0	0	0	0	0	0	0
100628613	ENSMUSG00000093176	Mir5119	microRNA 5119	mmu-mir-5119	0	0	0	0	0	0	0	0	0	0	0	0	0	0	0	0	0	0
100628615	ENSMUSG00000092633	Mir3962	microRNA 3962	mir-3962	0	0	0	0	0	0	0	0	0	0	0	0	0	0	0	0	0	0
100628618	ENSMUSG00000092677	Mir5106	microRNA 5106	mir-5106	0	0	0	0	0	0	0	26	0	0	0	0	0	0	0	0	0	0
100628625	ENSMUSG00000092734	Mir5100	microRNA 5100	mir-5100	0	0	0	0	0	0	0	0	0	0	0	0	0	0	0	0	0	0
100628629	ENSMUSG00000105913	Mir5121	microRNA 5121	mir-5121	0	18	0	20	0	0	97	46	0	0	16	34	0	0	0	0	0	15
100642166	ENSMUSG00000090015	Gm15446	predicted gene 15446	Gm15446	0	0	0	0	0	0	1	0	0	0	0	0	0	0	0	0	0	0
100642183	NA	Gm13662	predicted gene 13662	Gm13662	0	0	0	0	0	0	0	0	0	0	0	0	0	0	0	0	0	0
100647	ENSMUSG00000042985	Upk3b	uroplakin 3B	P35	0	0	0	0	0	0	2	0	0	1	0	1	0	0	0	1	0	0
100653389	ENSMUSG00000097418	Mir155hg	Mir155 host gene (non-protein coding)	Bic	0	0	0	0	0	0	0	0	0	0	0	0	0	0	0	0	0	0
100740	ENSMUSG00000107355	AI839979	expressed sequence AI839979	AI839979	0	0	0	0	0	0	0	0	0	0	0	0	0	0	0	0	0	0
100782	NA	AL023051	expressed sequence AL023051	AL023051	0	0	0	0	0	0	0	0	0	0	0	0	0	0	0	0	0	0
100798	NA	AU017193	expressed sequence AU017193	AU017193	0	0	0	0	0	0	0	0	0	0	0	0	0	0	0	0	0	0
100820711	NA	D430050E20Rik	RIKEN cDNA D430050E20 gene	D430050E20Rik	0	0	0	0	0	0	0	0	0	0	0	0	0	0	0	0	0	0
100856880	NA	Gm9870	predicted gene 9870	Gm9870	0	0	0	0	0	0	0	0	0	0	0	0	0	0	0	0	0	0
100861570	ENSMUSG00000084549	DQ267100	snoRNA DQ267100	DQ267100	0	0	0	0	0	0	0	0	0	0	0	0	0	0	0	0	0	0
100861571	ENSMUSG00000064496	DQ267101	snoRNA DQ267101	DQ267101	0	0	0	0	0	0	0	0	0	0	0	0	0	0	0	0	0	0
100861572	ENSMUSG00000064417	DQ267102	snoRNA DQ267102	DQ267102	0	0	0	0	0	0	0	0	0	0	0	0	0	0	0	0	0	0
100861598	ENSMUSG00000121459	Gm21064	predicted gene, 21064	Pirmy	0	0	0	1	0	0	4	0	1	0	1	2	0	0	2	6	3	2
100861615	ENSMUSG00000079396	Gm3411	predicted gene 3411	100041569	0	0	0	0	0	0	0	0	0	0	0	0	0	0	0	0	0	0
100861668	ENSMUSG00000095294	Potefam3b	POTE ankyrin domain family member 3B	Gm21119	0	0	0	0	0	0	0	0	0	0	0	0	0	0	0	0	0	0
100861673	ENSMUSG00000109700	Gm21123	predicted gene, 21123	Gm21123	0	0	0	0	0	0	0	0	0	0	0	0	0	0	0	0	0	0
100861738	NA	LOC100861738	eukaryotic translation elongation factor 2 pseudogene	LOC100861738	0	0	0	1	0	0	1	1	0	0	0	2	0	0	0	1	1	0
100861753	ENSMUSG00000095609	Anxa2r1	annexin A2 receptor 1	Gm21188	0	1	0	0	0	0	0	0	0	0	0	0	0	2	0	0	0	0
100861755	ENSMUSG00000106445	Gm21190	predicted gene, 21190	Gm21190	0	0	0	0	0	0	0	0	0	0	0	0	0	0	0	0	0	0
100861766	NA	Gm16755	predicted gene, 16755	Gm16755	0	0	0	0	0	0	0	0	0	0	0	0	0	0	0	0	1	0
100861794	ENSMUSG00000106740	Gm21221	predicted gene, 21221	Gm21221	0	0	0	0	0	0	0	0	0	0	0	0	0	0	0	0	0	0
100861851	NA	Gm21269	predicted gene, 21269	Gm21269	0	0	0	0	0	0	0	0	0	0	0	0	0	0	0	0	0	0
100861855	NA	Gm16170	predicted gene 16170	Gm16170	0	0	0	0	0	0	0	0	0	0	0	0	0	0	0	0	0	0
100861861	NA	Gm21276	predicted gene, 21276	Gm21276	0	0	0	0	0	0	0	0	0	0	0	0	0	0	0	0	0	0
100861869	NA	Gm21283	predicted gene, 21283	Gm21283	0	0	0	0	0	0	0	0	0	0	0	0	0	0	0	0	0	0
100861870	ENSMUSG00000108660	Gm21284	predicted gene, 21284	Gm21284	0	0	0	0	0	0	0	0	0	0	0	0	0	0	0	0	0	0
100861908	ENSMUSG00000095724	Eif1ad19	eukaryotic translation initiation factor 1A domain containing 19	Gm21319	0	0	0	0	0	0	0	0	0	0	0	0	0	0	0	0	0	0
100861913	NA	C330026H20Rik	RIKEN cDNA C330026H20 gene	C330026H20Rik	0	0	0	0	0	0	0	0	0	0	0	0	0	0	0	0	0	0
100861966	ENSMUSG00000100249	Btbd35f23	BTB domain containing 35, family member 23	Btbd35f1	0	0	0	0	0	0	0	0	0	0	0	0	0	0	0	0	0	0
100861998	ENSMUSG00000114832	Gm21388	predicted gene, 21388	Gm21388	0	0	0	0	0	0	0	0	0	0	0	0	0	0	0	0	0	0
100862085	ENSMUSG00000093954	Gm16867	predicted gene, 16867	D530039A21Rik	0	0	0	0	0	0	0	0	0	0	0	1	0	0	0	0	0	0
100862268	ENSMUSG00000097456	Gm16958	predicted gene, 16958	Gm16958	0	0	0	0	0	0	0	0	0	0	0	0	0	0	0	0	0	0
100862287	NA	LOC100862287	uncharacterized LOC100862287	LOC100862287	0	0	0	0	0	0	0	0	0	0	0	0	0	0	0	0	1	0
100862314	ENSMUSG00000095770	Spin2j	spindlin family, member 2J	Gm21637	0	0	0	0	0	0	0	0	0	0	0	0	0	0	0	0	0	0
100862329	ENSMUSG00000099711	Btbd35f21	BTB domain containing 35, family member 21	Btbd35f1	0	0	0	0	0	0	0	0	0	0	0	0	0	0	0	0	0	0
100862375	ENSMUSG00000022066	Entpd4b	ectonucleoside triphosphate diphosphohydrolase 4B	Gm21685	0	0	0	0	0	0	0	0	0	0	0	0	0	0	0	0	0	0
100873092	ENSMUSG00000089819	Gm15679	predicted gene 15679	Gm15679	0	0	0	0	0	0	0	0	0	0	0	0	0	0	0	0	0	0
100873094	ENSMUSG00000085123	Rubie	RNA upstream of Bmp4 expressed in inner ear	Gm15219	0	0	0	0	0	0	0	0	0	0	0	0	0	0	0	0	0	0
100996932	NA	Lincred2	long intergenic non-protein coding RNA of erythroid differentiation 2	Red2	0	0	0	0	0	0	0	0	0	0	0	0	0	0	0	0	0	0
100996933	NA	Lincred1	long intergenic non-protein coding RNA of erythroid differentiation 1	Lincred1	0	0	0	0	0	0	0	0	0	0	0	0	0	0	0	0	0	0
101055656	NA	Gm16141	predicted gene 16141	Gm16140	0	0	0	0	0	0	0	0	0	0	0	0	0	0	0	0	0	0
101055676	ENSMUSG00000118425	Gm50470	predicted gene, 50470	Gm50470	0	0	0	0	0	0	0	0	0	0	0	0	0	0	0	0	0	0
101055731	ENSMUSG00000116719	Gm29719	synaptotagmin-like 3 pseudogene	Gm29719	0	0	0	0	0	0	0	0	0	0	0	0	0	0	0	0	0	0
101055751	NA	LOC101055751	uncharacterized LOC101055751	LOC101055751	0	0	0	0	0	0	0	0	0	0	0	0	0	0	0	0	0	0
101055759	NA	Gm26592	predicted gene, 26592	Gm26592	0	0	0	0	0	0	0	0	0	0	0	0	0	0	0	0	0	0
101055769	NA	Gm12596	predicted gene 12596	Gm12596	0	0	0	0	0	0	0	0	0	0	0	0	0	0	0	0	0	0
101055782	NA	Gm13583	predicted gene 13583	Gm13583	0	1	0	0	0	0	0	0	0	0	0	0	0	0	0	0	0	0
101055810	NA	LOC101055810	uncharacterized LOC101055810	LOC101055810	0	0	0	0	0	0	0	0	0	0	0	0	0	0	0	0	0	0
101055840	NA	Gm29729	predicted gene, 29729	Gm29729	0	0	0	0	0	0	0	0	0	0	0	0	0	0	0	0	0	0
101055849	NA	LOC101055849	uncharacterized LOC101055849	LOC101055849	0	0	0	0	0	0	0	0	0	0	0	0	0	0	0	0	0	0
101055907	ENSMUSG00000087159	Gm15246	predicted gene 15246	Gm16590	0	0	1	0	0	0	0	0	0	3	0	0	0	0	0	0	0	0
101056011	NA	LOC101056011	uncharacterized LOC101056011	LOC101056011	0	0	0	0	0	0	0	0	0	0	0	0	0	0	0	0	0	0
101056015	NA	Bcas1os1	brain enriched myelin associated protein 1, opposite strand 1	Gm14259	0	0	0	0	0	0	0	0	0	0	0	0	0	0	0	0	0	0
101056032	ENSMUSG00000105975	Gm9831	predicted gene 9831	Gm40051	0	0	0	0	0	0	0	0	0	0	0	0	0	0	0	0	0	0
101056065	NA	Gm29771	predicted gene, 29771	Gm29771	0	0	0	0	0	0	0	0	0	0	0	0	0	0	0	0	0	0
101056071	NA	LOC101056071	uncharacterized LOC101056071	LOC101056071	0	0	0	0	0	0	0	0	0	0	0	0	0	0	0	0	0	0
101056073	ENSMUSG00000078503	Zfp990	zinc finger protein 990	Gm13225	0	0	0	0	0	0	0	0	0	0	0	0	0	0	0	0	0	0
101056093	NA	LOC101056093	uncharacterized LOC101056093	LOC101056093	0	0	0	0	0	0	0	0	0	0	0	0	0	0	0	0	0	0
101056136	ENSMUSG00000092152	Gm17026	predicted gene 17026	Gm17026	0	0	0	0	0	0	0	0	0	0	0	0	0	0	0	0	0	0
101056138	ENSMUSG00000093482	Gm20619	predicted gene 20619	Gm20619	0	0	0	0	0	0	0	0	0	0	0	0	0	0	0	0	0	0
101056149	ENSMUSG00000086786	Gm15908	predicted gene 15908	Gm15908	0	0	0	0	0	0	0	0	0	0	0	0	0	0	0	0	0	0
101056159	ENSMUSG00000096446	Gm8104	predicted gene 8104	EG666436	0	0	0	0	0	0	0	0	0	0	0	0	0	0	0	0	0	0
101056204	NA	Gm29796	predicted gene, 29796	Gm29796	0	0	0	0	0	0	0	0	0	0	0	0	0	0	0	0	0	0
101056236	ENSMUSG00000116693	Gm29805	predicted gene, 29805	Gm29805	0	0	0	0	0	0	0	0	0	0	0	0	0	0	0	0	0	0
101056408	ENSMUSG00000086741	Gm15816	predicted gene 15816	Gm15816	0	0	0	0	0	0	0	0	0	0	0	0	0	0	0	0	0	0
101100	ENSMUSG00000030276	Ttll3	tubulin tyrosine ligase-like family, member 3	4833441J24Rik	0	0	1	1	0	0	1	2	0	2	0	1	1	0	0	1	1	1
101101691	NA	Hm629797	cDNA sequence HM629797	Mrhl	0	0	0	1	0	0	1	1	0	1	0	1	0	0	0	1	1	0
101154646	NA	4930401B11Rik	RIKEN cDNA 4930401B11 gene	4930401B11Rik	0	0	0	0	0	0	0	0	0	0	0	0	0	0	0	0	0	0
101197	ENSMUSG00000045466	Zfp956	zinc finger protein 956	Zfp956	0	0	0	2	0	1	1	1	1	1	1	1	0	1	1	0	1	1
101202	ENSMUSG00000044156	Hepacam2	HEPACAM family member 2	Hepacam2	0	0	0	0	0	0	0	0	0	0	0	0	0	0	0	0	0	0
101202683	ENSMUSG00000117105	Dreh	down-regulated in hepatocellular carcinoma	Dreh	0	0	0	0	0	0	4	1	1	1	1	2	0	0	0	2	1	1
101202684	ENSMUSG00000087601	Uchl1os	ubiquitin carboxy-terminal hydrolase L1, opposite strand	Gm16832	0	0	0	0	0	0	0	0	0	0	0	0	0	0	0	0	0	0
101243624	ENSMUSG00000106230	Gm29811	predicted gene, 29811	Gm29811	0	0	0	0	0	0	0	0	0	0	0	0	0	0	0	0	0	0
101320	ENSMUSG00000030345	Dyrk4	dual-specificity tyrosine phosphorylation regulated kinase 4	Dyrk4a	0	0	0	0	0	0	0	0	0	0	0	0	0	0	0	0	0	0
101359	ENSMUSG00000079654	Prrt4	proline-rich transmembrane protein 4	D330027H18Rik	0	0	0	0	0	0	0	0	0	0	0	0	0	0	0	0	0	0
101401	ENSMUSG00000030022	Adamts9	ADAM metallopeptidase with thrombospondin type 1 motif 9	1810011L16Rik	0	1	0	1	1	1	2	2	0	1	1	2	0	1	0	1	1	0
101406	NA	6030456E01Rik	RIKEN cDNA 6030456E01 gene	6030456E01Rik	0	0	0	1	0	0	2	1	0	1	1	1	0	0	0	2	1	1
101420	NA	BB178967	expressed sequence BB178967	BB178967	0	0	0	0	0	0	0	0	0	0	0	0	0	0	0	0	0	0
101434	ENSMUSG00000078795	Ceacam15	CEA cell adhesion molecule 15	C430002N04Rik	0	0	0	0	0	0	0	0	0	0	0	0	0	0	0	0	0	0
101447999	NA	Mirc35hg	microRNA cluster 35, host gene	linc_miR96	0	0	0	0	0	0	0	0	0	0	0	0	0	0	0	0	0	0
101488143	ENSMUSG00000073940	Hbb-bt	hemoglobin, beta adult t chain	Beta-t	0	0	0	0	0	0	0	0	0	0	0	0	0	0	0	0	0	0
101533	ENSMUSG00000047884	Klk9	kallikrein related-peptidase 9	1200016C12Rik	0	0	0	0	0	0	0	0	0	0	0	0	0	0	0	0	0	0
101544	ENSMUSG00000066721	Zfp575	zinc finger protein 575	Znf575	0	0	0	0	0	0	0	0	0	0	0	0	0	0	0	0	0	0
101563	NA	AI426330	expressed sequence AI426330	AI426330	0	1	0	2	1	1	1	3	1	2	1	2	1	0	1	2	2	1
101565	ENSMUSG00000033904	Ccp110	centriolar coiled coil protein 110	6330503K22Rik	0	1	0	2	1	1	2	3	1	2	2	3	1	1	1	3	2	3
101602	ENSMUSG00000045165	AI467606	expressed sequence AI467606	AI467606	0	1	0	0	0	0	1	0	0	0	0	0	0	0	0	0	0	0
101694	ENSMUSG00000097023	Mir9-3hg	Mir9-3 host gene	BS-DRL1	0	0	0	0	0	0	0	0	0	0	0	0	0	0	0	0	0	0
101744	ENSMUSG00000037469	Acp7	acid phosphatase 7, tartrate resistant	C330005M16Rik	0	0	0	0	0	0	0	0	0	0	0	0	0	0	0	0	0	0
101772	ENSMUSG00000031075	Ano1	anoctamin 1, calcium activated chloride channel	Tmem16a	0	0	0	0	0	0	1	0	0	0	0	1	0	0	0	1	1	1
101786	ENSMUSG00000108379	A730082K24Rik	RIKEN cDNA A730082K24 gene	A730082K24Rik	0	0	0	0	0	0	0	0	0	0	0	0	0	0	0	0	0	0
101809	ENSMUSG00000037239	Spred3	sprouty-related EVH1 domain containing 3	D130060H24Rik	0	1	0	0	0	0	0	1	0	1	0	0	0	0	0	0	1	0
101883	ENSMUSG00000036826	Igflr1	IGF-like family receptor 1	F630003I17Rik	0	0	0	0	0	0	0	0	0	0	0	0	0	0	0	0	0	0
102015	NA	AI225912	expressed sequence AI225912	AI225912	0	0	0	1	0	0	1	1	0	1	0	1	0	0	0	1	1	1
102075	ENSMUSG00000014782	Plekhg4	pleckstrin homology domain containing, family G (with RhoGef domain) member 4	4931414L13Rik	0	0	0	0	0	0	0	0	0	0	0	0	0	0	0	0	0	0
102124	ENSMUSG00000013155	Enkd1	enkurin domain containing 1	E130303B06Rik	0	1	0	1	1	1	0	1	0	1	0	0	0	1	0	1	1	0
102132	ENSMUSG00000096957	E230013L22Rik	RIKEN cDNA E230013L22 gene	E230013L22Rik	0	0	0	0	0	0	1	0	0	0	0	0	0	0	0	0	0	0
102153	NA	C230098O21Rik	RIKEN cDNA C230098O21 gene	C230098O21Rik	0	0	0	0	0	0	0	0	0	0	0	0	0	0	0	0	0	0
102186	NA	A730070K21Rik	RIKEN cDNA A730070K21 gene	A730070K21Rik	0	0	0	0	0	0	0	0	0	0	0	0	0	0	0	0	0	0
102220	NA	E330037G11Rik	RIKEN cDNA E330037G11 gene	E330037G11Rik	0	0	0	1	0	0	1	1	0	0	0	1	0	0	0	0	1	1
102238433	ENSMUSG00000033852	Gm28042	predicted gene, 28042	Jmjd7-pla2g4b	0	0	0	0	0	0	1	1	0	0	0	0	0	0	0	0	0	0
102278	ENSMUSG00000034796	Cpne7	copine VII	Cpne7	0	0	0	0	0	0	0	0	0	0	0	0	0	0	0	0	0	0
102344	NA	9430047G12Rik	RIKEN cDNA 9430047G12 gene	9430047G12Rik	0	0	0	0	0	0	1	1	0	0	0	1	0	0	0	1	1	0
102363	NA	BB157005	expressed sequence BB157005	BB157005	0	0	0	2	0	0	2	2	0	1	1	2	0	0	0	2	2	1
102402	NA	AA414992	expressed sequence AA414992	AA414992	0	0	0	0	0	0	0	0	0	0	0	0	0	0	0	0	0	0
102443351	ENSMUSG00000070425	Xntrpc	Xndc1-transient receptor potential cation channel, subfamily C, member 2 readthrough	Xndr-trpc2	0	0	0	0	0	0	0	0	0	0	0	0	0	0	0	0	0	0
102459	NA	AI255207	expressed sequence AI255207	AI255207	0	0	0	0	0	0	0	0	0	0	0	0	0	0	0	0	0	0
102570	ENSMUSG00000074028	Slc22a13	solute carrier family 22 (organic cation transporter), member 13	OAT10	0	0	0	0	0	0	0	0	0	0	0	0	0	0	0	0	0	0
102577428	ENSMUSG00000117190	Gm44501	predicted readthrough transcript, 44501	Esp6-esp5	0	0	0	0	0	0	0	0	0	0	0	0	0	0	0	0	0	0
102614	ENSMUSG00000062309	Rpp25	ribonuclease P/MRP 25 subunit	Rpp25	0	0	0	0	0	0	0	0	0	0	0	0	0	0	0	0	0	0
102631499	NA	Gm29822	predicted gene, 29822	Gm29822	0	0	0	0	0	0	0	0	0	0	0	0	0	0	0	0	0	0
102631501	NA	Gm29824	predicted gene, 29824	Gm29824	0	0	0	0	0	0	0	0	0	0	0	0	0	0	0	0	0	0
102631513	ENSMUSG00000087452	Gm11998	predicted gene 11998	Gm11998	0	0	0	0	0	0	0	0	0	0	0	0	0	0	0	0	0	0
102631543	NA	Gm15651	predicted gene 15651	Gm15651	0	0	0	0	0	0	0	0	0	0	0	0	0	0	0	0	0	0
102631551	NA	Gm26676	predicted gene, 26676	Gm26676	0	0	0	0	0	0	0	0	0	0	0	0	0	0	0	0	0	0
102631572	NA	Gm11685	predicted gene 11685	Gm29875	0	0	0	0	0	0	0	0	0	0	0	0	0	0	0	0	0	0
102631586	NA	Gm29886	predicted gene, 29886	Gm29886	0	0	0	0	0	0	0	1	0	0	0	0	0	0	0	0	0	0
102631607	ENSMUSG00000116299	Gm29904	predicted gene, 29904	Gm29904	0	0	0	0	0	0	0	0	0	0	0	0	0	0	0	0	0	0
102631609	NA	Gm29906	predicted gene, 29906	Gm29906	0	0	0	0	0	0	0	0	0	0	1	0	0	0	0	0	1	4
102631612	ENSMUSG00000111866	E130101E03Rik	RIKEN cDNA E130101E03 gene	E130101E03Rik	0	0	0	0	0	0	0	0	0	0	0	0	0	0	0	0	0	0
102631635	NA	Gm29927	predicted gene, 29927	Gm29927	0	0	0	0	0	0	0	0	0	0	0	0	0	0	0	0	0	0
102631647	ENSMUSG00000085623	Gm16041	predicted gene 16041	Gm16041	0	0	0	0	0	0	0	0	0	0	0	0	0	0	0	0	0	0
102631657	NA	Gm29941	predicted gene, 29941	Gm29941	0	0	0	0	0	0	0	0	0	0	0	0	0	0	0	0	0	0
102631675	NA	1700040K01Rik	RIKEN cDNA 1700040K01 gene	Gm29954	0	0	0	0	0	0	0	0	0	0	0	0	0	0	0	0	0	0
102631679	NA	2810048H02Rik	RIKEN cDNA 2810048H02 gene	2810048H02Rik	0	0	0	0	0	0	0	0	0	0	0	0	0	0	0	0	0	0
102631682	ENSMUSG00000087139	Gm11683	predicted gene 11683	Gm11683	0	0	0	0	0	0	0	0	0	0	0	0	0	0	0	0	0	0
102631685	ENSMUSG00000100002	Gm29642	predicted gene 29642	Gm30066	0	0	0	0	0	0	0	0	0	0	0	0	0	0	0	0	0	0
102631696	ENSMUSG00000113813	Gm29968	predicted gene, 29968	Gm29968	0	0	0	0	0	0	0	0	0	0	0	0	0	0	0	0	0	0
102631697	NA	Gm14664	predicted gene 14664	Gm14664	0	0	0	0	0	0	0	0	0	0	0	0	0	0	0	0	0	0
102631725	NA	Gm29994	predicted gene, 29994	Gm29994	0	0	0	0	0	0	0	0	0	0	0	0	0	0	0	0	0	0
102631730	ENSMUSG00000062511	4930512M02Rik	RIKEN cDNA 4930512M02 gene	4930512M02Rik	0	0	0	0	0	0	0	0	0	0	0	0	0	0	0	0	0	0
102631731	NA	2810449D17Rik	RIKEN cDNA 2810449D17 gene	Gm29998	0	1	0	2	0	1	1	2	1	1	1	3	2	1	1	1	2	1
102631733	ENSMUSG00000102629	Gm29999	predicted gene, 29999	Gm29999	0	0	0	0	0	0	0	0	0	0	0	0	0	0	0	0	0	0
102631735	NA	A630039O03Rik	RIKEN cDNA A630039O03 gene	A630039O03Rik	0	0	0	0	0	0	0	0	0	0	0	0	0	0	0	0	0	0
102631739	NA	Gm30003	predicted gene, 30003	Gm43278	0	0	0	0	0	0	0	0	0	0	0	0	0	0	0	0	0	0
102631762	NA	Gm30019	predicted gene, 30019	Gm30019	0	0	0	0	0	0	0	0	0	0	0	0	0	0	0	1	0	0
102631779	NA	Gm15581	predicted gene 15581	Gm15581	0	0	0	0	0	0	0	0	0	0	0	0	0	0	0	0	0	0
102631780	NA	Gm17552	predicted gene, 17552	Gm17552	0	0	0	0	0	0	0	0	0	0	0	0	0	0	0	0	0	0
102631783	NA	Gm30032	predicted gene, 30032	Gm30032	0	0	0	0	0	0	0	0	0	0	0	0	0	0	0	0	0	0
102631786	NA	Gm30034	predicted gene, 30034	Gm30034	0	0	0	0	0	0	0	0	0	0	0	0	0	0	0	0	0	0
102631791	NA	Gm11465	predicted gene 11465	Gm11465	0	0	0	0	0	0	0	0	0	0	0	0	0	0	0	0	0	0
102631796	NA	Gm30042	predicted gene, 30042	Gm30042	0	0	0	0	0	0	0	0	0	0	0	0	0	0	0	0	0	0
102631806	NA	Gm38440	predicted gene, 38440	Gm38440	0	1	0	0	0	0	0	0	0	0	0	0	0	0	0	0	0	0
102631810	ENSMUSG00000110582	Gm30052	predicted gene, 30052	Gm30052	0	0	0	0	0	0	0	0	0	0	0	0	0	0	0	0	0	0
102631822	NA	Gm30062	predicted gene, 30062	Gm30062	0	0	0	1	0	0	1	1	0	1	0	1	0	0	0	1	1	0
102631833	NA	Gm14040	predicted gene 14040	Gm14040	0	0	0	0	0	0	0	0	0	0	0	0	0	0	0	0	0	0
102631840	NA	Gm11999	predicted gene 11999	Gm11999	0	0	0	0	0	0	0	0	0	0	0	0	0	0	0	0	0	0
102631841	ENSMUSG00000097446	Gm26629	predicted gene, 26629	Gm26629	0	0	0	0	0	0	0	0	0	0	0	0	0	0	0	0	0	0
102631843	NA	Gm30074	predicted gene, 30074	Gm30074	0	0	0	0	0	0	0	0	0	0	0	0	0	0	0	0	0	0
102631845	NA	Gm30075	predicted gene, 30075	Gm30075	0	0	0	0	0	0	0	0	0	0	0	0	0	0	0	0	0	0
102631857	NA	Gm27017	predicted gene, 27017	Gm27017	0	0	0	0	0	0	0	0	0	0	0	0	0	0	0	0	0	0
102631859	NA	Gm30085	predicted gene, 30085	Gm45465	0	0	0	0	0	0	0	0	0	0	0	0	0	0	0	0	0	0
102631868	ENSMUSG00000086758	Gm13912	predicted gene 13912	Gm13912	0	0	0	0	0	0	0	0	0	0	0	0	0	0	0	0	0	0
102631870	ENSMUSG00000118170	Gm30094	predicted gene, 30094	Gm30094	0	0	0	0	0	0	0	0	0	0	0	0	0	0	0	0	0	0
102631874	NA	Gm20627	predicted gene 20627	Gm20627	0	0	0	0	0	0	0	1	0	1	0	0	0	0	0	0	0	0
102631881	NA	Gm42744	predicted gene 42744	Gm30103	0	0	0	0	0	0	0	0	0	0	0	0	0	0	0	0	0	0
102631887	ENSMUSG00000114241	Gm30108	predicted gene, 30108	Gm30108	0	0	0	0	0	0	0	0	0	0	0	0	0	0	0	0	0	0
102631889	ENSMUSG00000087088	Gm16638	predicted gene, 16638	Gm16638	0	0	0	0	0	0	0	0	0	0	0	0	0	0	0	0	0	0
102631899	NA	Gm30117	predicted gene, 30117	Gm30117	0	0	0	0	0	0	1	0	0	1	1	4	0	0	1	3	3	1
102631907	NA	Gm30123	predicted gene, 30123	Gm30123	0	0	0	0	0	0	0	0	0	0	0	0	0	0	0	0	0	0
102631915	NA	Gm30127	predicted gene, 30127	Gm30127	0	0	0	0	0	0	0	0	0	0	0	0	0	0	0	0	0	0
102631925	NA	Gm12289	predicted gene 12289	Gm12289	0	0	0	0	0	0	0	0	0	0	0	0	0	0	0	0	0	0
102631930	NA	A030010E16Rik	RIKEN cDNA A030010E16 gene	A030010E16Rik	0	0	0	0	0	0	1	0	0	0	0	0	0	0	0	0	0	0
102631939	NA	Gm12977	predicted gene 12977	Gm12977	0	0	0	0	0	0	0	0	0	0	0	0	0	0	0	0	0	0
102631947	ENSMUSG00000084963	Gm14936	predicted gene 14936	Gm14936	0	0	0	3	1	1	0	6	0	2	0	2	1	1	0	0	0	0
102631960	NA	Gm30159	predicted gene, 30159	Gm30159	0	0	0	0	0	0	0	0	0	0	0	0	0	0	0	0	0	0
102631961	NA	Gm26634	predicted gene, 26634	Gm26634	0	0	0	0	0	0	0	0	0	0	0	0	0	0	0	0	0	0
102631965	NA	Gm26574	predicted gene, 26574	Gm26574	0	0	0	0	0	0	0	0	0	0	0	0	0	0	0	0	0	0
102631977	NA	9230110K08Rik	RIKEN cDNA 9230110K08 gene	9230110K08Rik	0	0	0	0	0	0	0	0	0	0	0	0	0	0	0	0	0	0
102631981	ENSMUSG00000103965	Gm30173	predicted gene, 30173	Gm30173	0	0	0	0	0	0	0	0	0	0	0	0	0	0	0	0	0	0
102631992	NA	LOC102631992	uncharacterized LOC102631992	LOC102631992	0	0	0	0	0	0	0	0	0	0	0	0	0	0	0	0	0	0
102631993	ENSMUSG00000089781	Gm15756	predicted gene 15756	Gm15756	0	0	0	0	0	0	0	0	0	0	0	0	0	0	0	0	0	0
102631997	ENSMUSG00000085126	Gm12589	predicted gene 12589	Gm12589	0	0	0	0	0	0	0	0	0	0	0	0	0	0	0	0	0	0
102632008	NA	Gm30189	predicted gene, 30189	Gm30189	0	0	0	0	0	0	0	0	0	0	0	0	0	0	0	0	0	0
102632019	NA	Gm26777	predicted gene, 26777	Gm26777	0	0	0	0	0	0	0	0	0	0	0	0	0	0	0	0	0	0
102632030	NA	Gm16133	predicted gene 16133	Gm16133	0	0	0	0	0	0	0	0	0	0	0	0	0	0	0	0	0	0
102632031	NA	Gm15728	predicted gene 15728	Gm15728	0	0	0	0	0	0	0	0	0	0	0	0	0	0	0	0	0	0
102632036	NA	Gm30211	predicted gene, 30211	Gm43291	0	0	0	0	0	0	0	0	0	0	0	0	0	0	0	0	0	0
102632039	ENSMUSG00000104598	Gm30214	predicted gene, 30214	Gm30214	0	0	0	0	0	0	0	0	0	0	0	0	0	0	0	0	0	0
102632048	NA	Gm30223	predicted gene, 30223	Gm30223	0	0	0	0	0	0	0	0	0	0	0	0	0	0	0	0	0	0
102632051	NA	Gm30225	predicted gene, 30225	Gm30225	0	0	0	0	0	0	0	0	0	0	0	0	0	0	0	0	0	0
102632053	ENSMUSG00000120069	A330032P22Rik	RIKEN cDNA A330032P22 gene	A330032P22Rik	0	0	0	0	0	0	0	0	0	0	0	0	0	0	0	0	0	0
102632060	NA	Gm30233	predicted gene, 30233	Gm30233	0	0	0	0	0	0	0	0	0	0	0	0	0	0	0	0	0	0
102632066	NA	Gm30238	predicted gene, 30238	Gm30238	0	0	0	0	0	0	0	0	0	0	0	0	0	0	0	0	0	0
102632068	NA	Gm30239	predicted gene, 30239	Gm30239	0	0	0	0	0	0	0	0	0	0	0	0	0	0	0	0	0	0
102632070	NA	Gm20465	predicted gene 20465	Gm20465	0	0	0	0	0	0	0	0	0	0	0	0	0	0	0	0	0	0
102632077	NA	Gm30246	predicted gene, 30246	Gm30246	0	0	0	0	0	0	0	0	0	0	0	0	0	0	0	0	0	0
102632078	ENSMUSG00000087622	Gm12290	predicted gene 12290	Gm12290	0	0	0	0	0	0	0	0	0	0	0	0	0	0	0	0	0	0
102632086	NA	Gm13383	predicted gene 13383	Gm13383	0	0	0	0	0	0	0	0	0	0	0	0	0	0	0	0	0	0
102632087	NA	Gm13373	predicted gene 13373	Gm13373	0	0	0	0	0	0	0	0	0	0	0	0	0	0	0	0	0	0
102632124	NA	Gm26901	predicted gene, 26901	Gm26901	0	0	0	0	0	0	0	0	0	0	0	0	0	0	0	0	0	0
102632132	NA	Gm30286	predicted gene, 30286	Gm30286	0	0	0	0	0	0	0	0	0	0	0	0	0	0	0	0	0	0
102632136	ENSMUSG00000092490	Gm20482	predicted gene 20482	Gm20482	0	0	0	1	0	0	0	1	0	1	0	0	1	1	0	0	0	0
102632139	ENSMUSG00000104109	Gm30292	predicted gene, 30292	Gm30292	0	0	0	0	0	0	0	0	0	0	0	0	0	0	0	0	0	0
102632144	NA	Gm16246	predicted gene 16246	Gm16246	0	0	0	0	0	0	0	0	0	0	0	0	0	0	0	0	0	0
102632154	NA	Gm26995	predicted gene, 26995	Gm26995	0	0	0	0	0	0	0	0	0	0	0	0	0	0	0	0	0	0
102632155	NA	Gm24105	predicted gene, 24105	Gm24105	0	0	0	0	0	0	0	0	0	0	0	0	0	0	0	0	0	0
102632156	NA	2610318M16Rik	RIKEN cDNA 2610318M16 gene	2610318M16Rik	0	0	0	0	0	0	0	0	0	1	0	0	0	0	0	0	0	0
102632160	NA	Gm30307	predicted gene, 30307	Gm30307	0	0	0	0	0	0	0	0	0	0	0	0	0	0	0	0	0	0
102632170	NA	Gm30316	predicted gene, 30316	Gm30316	0	0	0	0	0	0	0	0	0	0	0	0	0	0	0	0	0	0
102632189	NA	Gm30329	predicted gene, 30329	Gm30329	0	0	0	0	0	0	0	0	0	0	0	0	0	0	0	0	0	0
102632192	ENSMUSG00000107675	Gm30332	predicted gene, 30332	Gm30332	0	0	0	0	0	0	0	0	0	0	0	0	0	0	0	0	0	0
102632199	NA	Gm30339	predicted gene, 30339	Gm30339	0	0	0	0	0	0	0	0	0	0	0	0	0	0	0	0	0	0
102632200	NA	Gm30340	predicted gene, 30340	Gm30340	0	0	0	0	0	0	0	0	0	0	0	0	0	0	0	0	0	0
102632222	NA	Gm17182	predicted gene 17182	Gm17182	0	0	0	0	0	0	0	0	0	0	0	0	0	0	0	0	0	0
102632228	NA	Gm30363	predicted gene, 30363	Gm30363	0	0	0	0	0	0	0	0	0	0	0	0	0	0	0	0	0	0
102632231	ENSMUSG00000089647	Gm2245	predicted gene 2245	100039453	0	0	0	0	0	0	0	0	0	0	0	0	0	0	0	0	0	0
102632234	NA	Gm30368	predicted gene, 30368	Gm30368	0	0	0	0	0	0	0	0	0	0	0	0	0	0	0	0	0	0
102632238	NA	Gm30371	predicted gene, 30371	Gm30371	0	0	0	0	0	0	0	0	0	0	0	0	0	0	0	0	0	0
102632240	ENSMUSG00000087214	Gm15555	predicted gene 15555	Gm15555	0	0	0	0	0	0	0	0	0	0	0	0	0	0	0	0	0	0
102632246	ENSMUSG00000086071	Gm12354	predicted gene 12354	Gm12354	0	0	0	2	1	1	2	2	0	2	2	3	1	1	2	2	2	2
102632268	NA	Gm26974	predicted gene, 26974	Gm26974	0	0	0	0	0	0	0	0	0	0	0	0	0	0	0	0	0	0
102632273	NA	Gm29506	predicted gene 29506	Gm29506	0	0	0	0	0	0	0	0	0	0	0	0	0	0	0	0	0	0
102632274	NA	Gm28818	predicted gene 28818	Gm28818	0	0	0	0	0	0	0	6	0	1	0	1	0	0	0	0	0	0
102632284	ENSMUSG00000109776	Gm30400	predicted gene, 30400	Gm45414	0	0	0	0	0	0	0	0	0	0	0	0	0	0	0	0	0	0
102632292	NA	1700127F24Rik	RIKEN cDNA 1700127F24 gene	1700127F24Rik	0	0	0	0	0	0	0	0	0	0	0	0	0	0	0	0	0	0
102632299	NA	Gm30411	predicted gene, 30411	Gm30411	0	0	0	0	0	0	0	0	0	0	0	0	0	0	0	0	0	0
102632303	NA	Gm30414	predicted gene, 30414	Gm30414	0	0	0	0	0	0	0	0	0	0	0	0	0	0	0	0	0	0
102632305	NA	4930413E20Rik	RIKEN cDNA 4930413E20 gene	4930413E20Rik	0	0	0	0	0	0	0	0	0	0	0	0	0	0	0	0	0	0
102632310	NA	Gm26626	predicted gene, 26626	Gm26626	0	0	0	0	0	0	0	0	0	0	0	0	0	0	0	0	0	0
102632338	NA	Gm30437	predicted gene, 30437	Gm44628	0	0	0	0	0	0	0	0	0	0	0	0	0	0	0	0	0	0
102632346	NA	Gm29040	predicted gene 29040	Gm29040	0	0	0	0	0	0	0	0	0	0	0	0	0	0	0	0	0	0
102632357	NA	Gm12462	predicted gene 12462	Gm12462	0	0	0	0	0	0	0	0	0	0	0	0	0	0	0	0	0	0
102632369	ENSMUSG00000108468	Gm30459	predicted gene, 30459	Gm30459	0	0	0	0	0	0	0	0	0	0	0	0	0	0	0	0	0	0
102632394	NA	Gm26910	predicted gene, 26910	Gm26910	0	0	0	0	0	0	0	1	0	1	0	1	0	0	0	1	1	1
102632404	NA	Gm15396	predicted gene 15396	Gm15396	0	0	0	0	0	0	0	0	0	0	0	0	0	0	0	0	0	0
102632411	NA	Gm30489	predicted gene, 30489	Gm30489	0	0	0	0	0	0	0	0	0	0	0	0	0	0	0	0	0	0
102632413	NA	Gm30491	predicted gene, 30491	Gm30491	0	0	0	0	0	0	0	0	0	0	0	0	0	0	0	0	0	0
102632423	ENSMUSG00000107933	Gm30498	predicted gene, 30498	Gm30498	0	0	0	0	0	0	0	0	0	0	0	0	0	0	0	0	0	0
102632430	ENSMUSG00000116831	Gm30505	predicted gene, 30505	Gm30505	0	0	0	0	0	1	1	1	1	0	0	1	0	0	0	0	0	0
102632435	NA	Gm30510	predicted gene, 30510	Gm30510	0	0	0	0	0	0	0	0	0	0	0	0	0	0	0	0	0	0
102632436	NA	Gm11872	predicted gene 11872	Gm11872	0	0	0	0	0	0	0	0	0	0	0	0	0	0	0	0	0	0
102632438	NA	Gm13709	predicted gene 13709	Gm13709	0	0	0	0	0	0	0	0	0	0	0	0	0	0	0	0	0	0
102632457	ENSMUSG00000107638	Gm30524	predicted gene, 30524	Gm30524	0	0	0	0	0	0	0	0	0	0	0	0	0	0	0	0	0	0
102632461	NA	Gm30528	predicted gene, 30528	Gm30528	0	0	0	0	0	0	0	0	0	0	0	0	0	0	0	0	0	0
102632462	NA	Gm30529	predicted gene, 30529	Gm30529	0	0	0	0	0	0	0	0	0	0	0	0	0	0	0	0	0	0
102632465	NA	Gm13391	predicted gene 13391	Gm13391	0	0	0	1	0	0	1	0	0	0	0	0	0	0	0	0	0	0
102632477	ENSMUSG00000112035	Gm30539	predicted gene, 30539	Gm49335	0	0	0	0	0	0	0	0	0	0	0	0	0	0	0	0	0	0
102632488	ENSMUSG00000100789	Gm29508	predicted gene 29508	Gm29508	0	0	0	0	0	0	0	0	0	0	0	0	0	0	0	0	0	0
102632491	NA	Gm30550	predicted gene, 30550	Gm30550	0	0	0	0	0	0	0	0	0	0	0	0	0	0	0	0	0	0
102632492	ENSMUSG00000114206	Gm30551	predicted gene, 30551	Gm30710	0	0	0	0	0	0	0	0	0	0	0	0	0	0	1	0	0	1
102632493	NA	4930554P06Rik	RIKEN cDNA 4930554P06 gene	4930554P06Rik	0	0	0	0	0	0	0	0	0	0	0	0	0	0	0	0	0	0
102632508	NA	Gm30564	predicted gene, 30564	Gm30564	0	0	0	0	0	0	0	0	0	0	0	0	0	0	0	0	0	0
102632514	NA	Gm13479	predicted gene 13479	Gm13479	0	0	0	0	0	0	0	0	0	0	0	0	0	0	0	0	0	0
102632515	ENSMUSG00000111266	Gm30570	predicted gene, 30570	Gm30570	0	0	0	0	0	0	0	0	0	0	0	0	0	0	0	0	0	0
102632516	ENSMUSG00000117980	Gm30571	predicted gene, 30571	Gm30571	0	0	0	0	0	0	0	0	0	0	0	0	0	0	0	0	0	0
102632531	NA	Gm30582	predicted gene, 30582	Gm30582	0	0	0	0	0	0	0	0	0	0	0	0	0	0	0	0	0	0
102632534	NA	Gm10447	predicted gene 10447	Gm30585	0	0	0	0	0	0	0	1	0	0	0	1	0	0	0	0	1	1
102632538	NA	C230034O21Rik	RIKEN cDNA C230034O21 gene	C230034O21Rik	0	0	0	0	0	0	0	0	0	0	0	0	0	0	0	0	0	0
102632547	NA	Gm12984	predicted gene 12984	Gm12984	0	0	0	0	0	0	0	0	0	0	0	0	0	0	0	0	0	0
102632557	ENSMUSG00000121285	Gm28840	predicted gene 28840	Gm28840	0	0	0	0	0	0	0	0	0	0	0	0	0	0	0	0	0	0
102632566	NA	Gm30605	predicted gene, 30605	Gm30605	0	0	0	0	0	0	0	0	0	0	0	0	0	0	0	0	0	0
102632568	NA	Gm16116	predicted gene 16116	Gm16116	0	0	0	0	0	0	0	0	0	1	0	0	0	0	0	0	0	0
102632590	NA	Gm26851	predicted gene, 26851	Gm26851	0	0	0	0	0	0	0	0	0	0	0	0	0	0	0	0	0	0
102632594	NA	A330001L22Rik	RIKEN cDNA A330001L22 gene	C130012C08Rik	0	0	0	0	0	0	0	0	0	0	0	0	0	0	0	0	0	0
102632613	ENSMUSG00000087337	Gm14144	predicted gene 14144	Gm14144	0	0	0	0	0	0	0	0	0	0	0	0	0	0	0	0	0	0
102632621	ENSMUSG00000106139	Gm30648	predicted gene, 30648	Gm43194	0	0	0	0	0	0	0	0	0	0	0	0	0	0	0	0	0	0
102632634	NA	Gm30660	predicted gene, 30660	Gm30660	0	0	0	0	0	0	0	0	0	0	0	0	0	0	0	0	0	0
102632635	NA	Gm26843	predicted gene, 26843	Gm26843	0	0	0	0	0	0	0	0	0	0	0	0	0	0	0	0	0	0
102632638	ENSMUSG00000097133	Gm26628	predicted gene, 26628	Gm26628	0	0	0	0	0	0	0	0	0	0	0	0	0	0	0	0	0	0
102632645	ENSMUSG00000102886	Gm30667	predicted gene, 30667	Gm30667	0	0	0	0	0	0	0	0	0	0	0	0	0	0	0	0	0	0
102632654	NA	Gm16555	predicted gene 16555	Gm16555	0	0	0	0	0	0	0	0	0	0	0	0	0	0	0	0	0	0
102632657	ENSMUSG00000084854	Gm12678	predicted gene 12678	Gm12678	0	0	0	0	0	0	0	0	0	0	0	0	0	0	0	0	0	0
102632664	NA	9430083M05Rik	RIKEN cDNA 9430083M05 gene	9430083M05Rik	0	0	0	0	0	0	0	0	0	0	0	0	0	0	0	0	0	0
102632669	NA	Gm16206	predicted gene 16206	Gm16206	0	0	0	0	0	0	0	0	0	0	0	0	0	0	0	0	0	0
102632673	ENSMUSG00000087587	Gm15245	predicted gene 15245	Gm15245	0	0	0	0	0	0	0	0	0	0	0	0	0	0	0	0	0	0
102632682	NA	Gm38448	predicted gene, 38448	Gm38448	0	0	0	0	0	0	0	0	0	0	0	0	0	0	0	0	0	0
102632687	NA	Gm30693	predicted gene, 30693	Gm30693	0	0	0	0	0	0	0	0	0	0	0	0	0	0	0	0	0	0
102632689	NA	Gm30695	predicted gene, 30695	Gm30695	0	0	0	0	0	0	0	0	0	0	0	0	0	0	0	0	0	0
102632690	ENSMUSG00000111825	Gm10646	predicted gene 10646	Gm10646	0	0	0	0	0	0	0	0	0	0	0	0	0	0	0	0	0	0
102632708	NA	Gm15523	predicted gene 15523	Gm15523	0	1	0	1	0	0	0	0	0	0	0	0	0	0	0	0	0	0
102632720	ENSMUSG00000120927	Gm30716	predicted gene, 30716	Gm30716	0	0	0	0	0	0	0	0	0	0	0	0	0	0	0	0	0	0
102632736	NA	Gm13964	predicted gene 13964	Gm13964	0	0	0	0	0	0	0	0	0	0	0	0	0	0	0	0	0	0
102632741	NA	Gm14342	predicted gene 14342	Gm14342	0	0	0	0	0	0	0	0	0	0	0	0	0	0	0	0	0	0
102632743	NA	Gm30735	predicted gene, 30735	Gm10727	0	0	0	0	0	0	0	0	0	0	0	0	0	0	0	0	0	0
102632772	NA	Gm30759	predicted gene, 30759	Gm30759	0	0	0	0	0	0	0	0	0	0	0	0	0	0	0	0	0	0
102632778	NA	6530403G13Rik	RIKEN cDNA 6530403G13 gene	6530403G13Rik	0	0	0	0	0	0	1	0	0	0	0	0	0	0	0	0	0	0
102632785	NA	Gm30769	predicted gene, 30769	Gm30769	0	0	0	0	0	0	0	0	0	0	0	0	0	0	0	0	0	0
102632801	NA	Gm30779	predicted gene, 30779	Gm30779	0	0	0	0	0	0	0	0	0	0	0	0	0	0	0	0	0	0
102632810	NA	Gm30787	predicted gene, 30787	Gm30787	0	0	0	0	0	0	0	0	0	0	0	0	0	0	0	0	0	0
102632812	NA	Gm30789	predicted gene, 30789	Gm30789	0	0	0	0	0	0	1	0	0	0	0	1	0	0	0	0	1	0
102632814	ENSMUSG00000109333	Gm30790	predicted gene, 30790	Gm45028	0	0	0	0	0	0	0	0	0	0	0	0	0	0	0	0	0	0
102632820	NA	Gm13707	predicted gene 13707	Gm13707	0	0	0	0	0	0	0	0	0	0	0	0	0	0	0	0	0	0
102632821	NA	Gm13778	predicted gene 13778	Gm13778	0	0	0	0	0	0	0	0	0	0	0	0	0	0	0	0	0	0
102632824	NA	Gm26820	predicted gene, 26820	Gm26820	0	0	0	0	0	0	0	0	0	0	0	0	0	0	0	0	0	0
102632831	NA	Gm29590	predicted gene 29590	Gm29590	0	0	0	0	0	0	0	0	0	0	0	0	0	0	0	0	0	0
102632839	NA	Gm30807	predicted gene, 30807	Gm30807	0	0	0	0	0	0	0	0	0	0	0	0	0	0	0	0	0	0
102632843	NA	Gm27242	predicted gene 27242	Gm27242	0	0	0	0	0	0	0	0	0	0	0	0	0	0	0	0	0	0
102632854	NA	Gm17115	predicted gene 17115	Gm17115	0	0	0	0	0	0	0	0	0	0	0	0	0	0	0	0	0	1
102632874	NA	Gm30836	predicted gene, 30836	Gm30836	0	0	0	0	0	0	0	0	0	0	0	0	0	0	0	0	0	0
102632890	NA	Gm13211	predicted gene 13211	Gm13211	0	0	0	0	0	0	0	0	0	0	0	0	0	0	0	0	0	0
102632893	NA	Gm14285	predicted gene 14285	Gm14285	0	0	0	0	0	0	0	0	0	0	0	0	0	0	0	0	0	0
102632897	ENSMUSG00000112913	Gm30853	predicted gene, 30853	Gm30853	0	0	0	0	0	0	0	0	0	0	0	0	0	0	0	0	0	0
102632901	NA	Gm10685	predicted gene 10685	Gm10685	0	0	0	0	0	0	0	0	0	0	0	0	0	0	0	0	0	0
102632922	NA	Gm30873	predicted gene, 30873	Gm44556	0	0	0	0	0	0	0	0	0	0	0	0	0	0	0	0	0	0
102632938	ENSMUSG00000090087	Gm15939	predicted gene 15939	Gm15939	0	0	0	0	0	0	0	0	0	0	0	0	0	0	0	0	0	0
102632940	ENSMUSG00000086817	Gm11482	predicted gene 11482	Gm11482	0	0	0	0	0	0	0	0	0	0	0	0	0	0	0	0	0	0
102632947	NA	Gm15731	predicted gene 15731	Gm15731	0	0	0	0	0	0	0	0	0	0	0	0	0	0	0	0	0	0
102632957	NA	9130214F15Rik	RIKEN cDNA 9130214F15 gene	Gm44642	0	0	0	0	0	0	0	0	0	0	0	0	0	0	0	0	0	0
102632986	NA	Gm16035	predicted gene 16035	Gm16035	0	0	0	4	1	0	2	2	1	3	1	2	1	1	2	5	3	2
102632990	ENSMUSG00000100812	A730098A19Rik	RIKEN cDNA A730098A19 gene	A730098A19Rik	0	0	0	0	0	0	0	0	0	0	0	0	0	0	0	0	0	0
102632994	NA	Gm11592	predicted gene 11592	Gm11592	0	0	0	0	0	0	0	0	0	0	0	0	0	0	0	0	0	0
102633000	ENSMUSG00000097768	2310043M15Rik	RIKEN cDNA 2310043M15 gene	2310043M15Rik	0	0	0	0	0	0	0	0	0	0	0	0	0	0	0	0	0	0
102633004	NA	Gm30936	predicted gene, 30936	Gm30936	0	0	0	0	0	0	0	0	0	0	0	0	0	0	0	0	0	0
102633010	NA	Gm30940	predicted gene, 30940	Gm30940	0	0	0	0	0	0	0	0	0	0	0	0	0	0	0	0	0	0
102633020	ENSMUSG00000103168	Gm30948	predicted gene, 30948	Gm30948	0	0	0	0	0	0	0	0	0	0	0	0	0	0	0	0	0	0
102633032	NA	1700064H15Rik	RIKEN cDNA 1700064H15 gene	1700064H15Rik	0	0	0	0	0	0	0	0	0	0	0	0	0	0	0	0	0	0
102633035	ENSMUSG00000101941	Gm28979	predicted gene 28979	Gm28979	0	0	0	0	0	0	0	0	0	0	0	0	0	0	0	0	0	0
102633042	NA	Gm30963	predicted gene, 30963	Gm30963	0	0	0	0	0	0	0	0	0	0	0	0	0	0	0	0	0	0
102633061	NA	Gm30978	predicted gene, 30978	Gm30978	0	0	0	1	0	0	1	1	0	2	0	2	0	0	0	1	1	2
102633081	ENSMUSG00000086035	Gm12610	predicted gene 12610	ANRIL	0	0	0	0	0	0	0	0	0	0	0	0	0	0	0	0	0	0
102633097	NA	Gm31007	predicted gene, 31007	Gm31007	0	0	0	0	0	0	0	0	0	0	0	0	0	0	0	0	0	0
102633112	NA	Gm31019	predicted gene, 31019	Gm31019	0	0	0	0	0	0	0	0	0	0	0	0	0	0	0	0	0	0
102633119	ENSMUSG00000106577	Gm31026	predicted gene, 31026	Gm31026	0	0	0	0	0	0	0	0	0	0	0	0	0	0	0	0	0	0
102633146	NA	Gm31048	predicted gene, 31048	Gm42792	0	0	0	0	0	0	0	0	0	0	0	0	0	0	0	0	0	0
102633149	NA	9430053O09Rik	RIKEN cDNA 9430053O09 gene	9430053O09Rik	0	0	0	0	0	0	0	0	0	0	0	0	0	0	0	0	0	0
102633151	ENSMUSG00000055125	M5C1000I18Rik	RIKEN cDNA M5C1000I18 gene	M5C1000I18Rik	0	0	0	0	0	0	0	0	0	0	0	0	0	0	0	0	0	0
102633152	NA	Gm28703	predicted gene 28703	Gm28703	0	0	0	0	0	0	0	0	0	0	0	0	0	0	0	0	0	0
102633167	NA	Gm31063	predicted gene, 31063	Gm31063	0	0	0	0	0	0	0	0	0	0	0	0	0	0	0	0	0	0
102633190	NA	2410003I16Rik	RIKEN cDNA 2410003I16 gene	2410003I16Rik	0	0	0	0	0	0	0	0	0	0	0	0	0	0	0	0	0	0
102633199	NA	Gm31087	predicted gene, 31087	Gm31087	0	0	0	0	0	0	0	0	0	0	0	0	0	0	0	0	0	0
102633213	NA	Gm20658	predicted gene 20658	BMH1	0	0	0	0	0	0	0	0	0	0	0	0	0	0	0	0	0	0
102633214	NA	Gm12925	predicted gene 12925	Gm12925	0	0	0	0	0	0	0	0	0	0	0	0	0	0	0	0	0	0
102633236	ENSMUSG00000086353	Gm13481	predicted gene 13481	Gm13481	0	0	0	0	0	0	0	0	0	0	0	0	0	0	0	0	0	0
102633239	NA	4930573G07Rik	RIKEN cDNA 4930573G07 gene	4930573G07Rik	0	0	0	0	0	0	0	0	0	0	0	0	0	0	0	0	0	0
102633244	NA	Gm26710	predicted gene, 26710	Gm26710	0	0	0	0	0	0	0	0	0	0	0	0	0	0	0	0	0	0
102633249	ENSMUSG00000104785	Gm31121	predicted gene, 31121	Gm31121	0	0	0	0	0	0	0	0	0	0	0	0	0	0	1	0	0	0
102633258	NA	Gm31126	predicted gene, 31126	Gm31126	0	0	0	0	0	0	0	0	0	0	0	0	0	0	0	0	0	0
102633259	ENSMUSG00000084949	Gm16249	predicted gene 16249	Gm16249	0	0	0	0	0	0	0	0	0	0	0	0	0	0	0	0	0	0
102633266	ENSMUSG00000102774	Gm9748	predicted gene 9748	Gm9748	0	0	0	0	0	0	0	0	0	0	0	0	0	0	0	0	0	0
102633270	NA	Gm31134	predicted gene, 31134	Gm31134	0	0	0	0	0	0	0	0	0	0	0	0	0	0	0	0	0	0
102633271	ENSMUSG00000109127	Gm31135	predicted gene, 31135	Gm45158	0	0	0	0	0	0	0	0	0	0	0	0	0	0	0	0	0	0
102633275	NA	Gm31138	predicted gene, 31138	Gm45831	0	0	0	0	0	0	0	0	0	0	0	0	0	0	0	0	0	0
102633291	NA	Gm31152	predicted gene, 31152	Gm45603	0	0	0	0	0	0	0	0	0	0	0	0	0	0	0	0	0	0
102633311	ENSMUSG00000108094	Gm31108	predicted gene, 31108	Gm31169	0	0	0	0	0	0	0	0	0	0	0	0	0	0	0	0	0	0
102633312	ENSMUSG00000086135	1700001J04Rik	RIKEN cDNA 1700001J04 gene	4930429E18Rik	0	0	0	0	0	0	0	0	0	0	0	0	0	0	0	0	0	0
102633315	ENSMUSG00000086134	Gm16159	predicted gene 16159	Gm16159	0	0	0	0	0	0	0	0	0	0	0	0	0	0	0	0	0	0
102633321	ENSMUSG00000097463	4930448E22Rik	RIKEN cDNA 4930448E22 gene	4930448E22Rik	0	0	0	0	0	0	0	0	0	0	0	0	0	0	0	0	0	0
102633322	NA	A730094K22Rik	RIKEN cDNA A730094K22 gene	A730094K22Rik	0	0	0	0	0	0	0	0	0	0	0	0	0	0	0	0	0	0
102633324	ENSMUSG00000087469	Gm16142	predicted gene 16142	Gm16142	0	0	0	0	0	0	0	0	0	0	0	0	0	0	0	0	0	0
102633330	NA	Gm31181	predicted gene, 31181	Gm31181	0	0	0	0	0	0	0	0	0	0	0	0	0	0	0	0	0	0
102633345	NA	Gm9922	predicted gene 9922	Gm9922	0	0	0	0	0	0	0	0	0	0	0	0	0	0	0	0	0	0
102633371	ENSMUSG00000086736	Gm14902	predicted gene 14902	Gm14902	0	0	0	0	0	0	0	0	0	0	0	0	0	0	0	0	0	0
102633384	NA	Gm31219	predicted gene, 31219	Gm31219	0	0	0	0	0	0	0	0	0	0	0	0	0	0	0	0	0	0
102633413	NA	Gm29530	predicted gene 29530	Gm29530	0	0	0	0	0	0	0	0	0	0	0	0	0	0	0	0	0	0
102633419	NA	Gm31251	predicted gene, 31251	Gm31251	0	0	0	0	0	0	0	0	0	0	0	0	0	0	0	0	0	0
102633424	NA	Gm31255	predicted gene, 31255	Gm31255	0	0	0	0	0	0	0	0	0	0	0	0	0	0	0	0	0	0
102633432	NA	Gm31262	predicted gene, 31262	Gm31262	0	0	0	0	0	0	0	0	0	0	0	0	0	0	0	0	0	0
102633435	NA	Gm26535	predicted gene, 26535	Gm26535	0	0	0	0	0	0	0	0	0	0	0	0	0	0	0	0	0	0
102633436	ENSMUSG00000085032	Gm11217	predicted gene 11217	Gm11217	0	0	0	0	0	0	0	0	0	0	0	0	0	0	0	0	0	0
102633438	NA	Gm13974	predicted gene 13974	Gm13974	0	0	0	0	0	0	0	0	0	0	0	0	0	0	0	0	0	0
102633458	ENSMUSG00000079357	Gm11100	predicted gene 11100	Gm11100	0	0	0	0	0	0	0	0	0	0	0	0	0	0	0	0	0	0
102633464	NA	Gm31282	predicted gene, 31282	Gm31282	0	0	0	0	0	0	0	0	0	0	0	0	0	0	0	0	0	0
102633478	ENSMUSG00000085595	Gm16090	predicted gene 16090	Gm16090	0	0	0	0	0	0	0	0	0	0	0	0	0	0	0	0	0	0
102633492	NA	Gm31305	predicted gene, 31305	Gm43076	0	0	0	0	0	0	0	0	0	0	0	0	0	0	0	0	0	0
102633497	NA	A730080H06Rik	RIKEN cDNA A730080H06 gene	A730080H06Rik	0	0	0	0	0	0	0	0	0	0	0	0	0	0	0	0	0	0
102633504	ENSMUSG00000106938	Gm31314	predicted gene, 31314	Gm31314	0	0	0	0	0	0	0	0	0	0	0	0	0	0	0	0	0	0
102633512	NA	Gm31322	predicted gene, 31322	Gm31322	0	0	0	0	0	0	0	0	0	0	0	0	0	0	0	0	0	0
102633515	NA	Gm31324	predicted gene, 31324	Gm31324	0	0	0	0	0	0	0	0	0	0	0	0	0	0	0	0	0	0
102633516	NA	Peak1os	pseudopodium-enriched atypical kinase 1, opposite strand	Gm26589	0	0	0	0	0	0	0	0	0	0	0	0	0	0	0	0	0	0
102633518	NA	Gm31326	predicted gene, 31326	Gm37683	0	0	0	0	0	0	0	0	0	0	0	0	0	0	0	0	0	0
102633526	ENSMUSG00000113986	Gm31333	predicted gene, 31333	Gm31333	0	0	0	0	0	0	0	0	0	0	0	0	0	0	0	0	0	0
102633530	NA	Gm31336	predicted gene, 31336	Gm31336	0	0	0	0	0	0	0	0	0	0	0	0	0	0	0	0	0	0
102633532	NA	Gm28609	predicted gene 28609	Gm28609	0	0	0	0	0	0	0	0	0	0	0	0	0	0	0	0	0	0
102633537	NA	Gm31340	predicted gene, 31340	Gm31340	0	0	0	0	0	0	0	0	0	0	0	0	0	0	0	0	0	0
102633540	ENSMUSG00000085348	Myhas	myosin heavy chain gene antisense RNA	Gm12300	0	0	0	0	0	0	0	0	0	0	0	0	0	0	0	0	0	0
102633544	NA	Gm31343	predicted gene, 31343	Gm31343	0	0	0	0	0	0	0	0	0	0	0	0	0	0	0	0	0	0
102633563	NA	Gm31359	predicted gene, 31359	Gm31359	0	0	0	0	0	0	0	0	0	0	0	0	0	0	0	0	0	0
102633575	NA	Gm31367	predicted gene, 31367	Gm31367	0	0	0	0	0	0	0	0	0	0	0	0	0	0	0	0	0	0
102633576	NA	4930412F09Rik	RIKEN cDNA 4930412F09 gene	4930412F09Rik	0	0	0	0	0	0	0	0	0	0	0	0	0	0	0	0	0	0
102633600	ENSMUSG00000097441	Gm26633	predicted gene, 26633	Gm26633	0	0	0	0	0	0	0	0	0	0	0	0	0	0	0	0	0	0
102633608	NA	Gm31392	predicted gene, 31392	Gm31392	0	0	0	1	0	0	1	1	0	1	1	2	1	0	1	1	1	1
102633626	NA	Gm31410	predicted gene, 31410	Gm31410	0	0	0	0	0	0	0	0	0	0	0	0	0	0	0	0	0	0
102633634	ENSMUSG00000097372	Gm26876	predicted gene, 26876	Gm26876	0	0	0	0	0	0	0	0	0	0	0	0	0	0	0	0	0	0
102633643	NA	4930552P06Rik	RIKEN cDNA 4930552P06 gene	4930552P06Rik	0	0	0	0	0	0	0	0	0	0	0	0	0	0	0	0	0	0
102633666	NA	AV099323	expressed sequence AV099323	AV099323	0	0	0	0	0	0	0	0	0	0	0	1	0	0	0	0	0	0
102633673	ENSMUSG00000086468	Etaa1os	Ewing tumor-associated antigen 1, opposite strand	2900053O20Rik	0	0	0	1	1	1	0	1	1	0	1	1	0	0	1	1	0	1
102633677	NA	5330425B07Rik	RIKEN cDNA 5330425B07 gene	5330425B07Rik	0	0	0	0	0	0	0	0	0	0	0	0	0	0	0	0	0	0
102633688	ENSMUSG00000100830	Gm28441	predicted gene 28441	Gm28441	0	0	0	0	0	0	0	0	0	0	0	0	0	0	0	0	0	0
102633689	NA	Gm31452	predicted gene, 31452	Gm31452	0	0	0	0	0	0	0	0	0	0	0	0	0	0	0	0	0	0
102633692	NA	Gm15395	predicted gene 15395	Gm15395	0	0	0	0	0	0	0	0	0	0	0	0	0	0	0	0	0	0
102633693	NA	Gm31455	predicted gene, 31455	Gm31455	0	0	0	0	0	0	0	0	0	0	0	0	0	0	0	0	0	0
102633694	NA	Gm31456	predicted gene, 31456	Gm31456	0	0	0	0	0	0	0	0	0	0	0	0	0	0	0	0	0	0
102633701	NA	Gm31462	predicted gene, 31462	Gm31462	0	0	0	0	0	0	0	0	0	0	0	0	0	0	0	0	0	0
102633702	ENSMUSG00000108932	Gm31463	predicted gene, 31463	Gm31463	0	0	0	0	0	0	0	0	0	0	0	0	0	0	0	0	0	0
102633705	NA	C530043A13Rik	RIKEN cDNA C530043A13 gene	C530043A13Rik	0	0	0	0	0	0	0	0	0	0	0	0	0	0	0	0	0	0
102633709	NA	Gm31469	predicted gene, 31469	Gm31469	0	0	0	0	0	0	0	0	0	0	0	0	0	0	0	0	0	0
102633715	NA	Gm31474	predicted gene, 31474	Gm31474	0	0	0	0	0	0	0	0	0	0	0	0	0	0	0	0	0	0
102633724	NA	1700047F07Rik	RIKEN cDNA 1700047F07 gene	1700047F07Rik	0	0	0	0	0	0	0	0	0	0	0	0	0	0	0	0	0	0
102633743	NA	Gm31496	predicted gene, 31496	Gm31496	0	0	0	0	0	0	0	0	0	0	0	0	0	0	0	0	0	0
102633752	ENSMUSG00000117993	Gm31503	predicted gene, 31503	Gm31503	0	0	0	0	0	0	0	0	0	0	0	0	0	0	0	0	0	0
102633753	ENSMUSG00000111544	4930534H03Rik	RIKEN cDNA 4930534H03 gene	4930534H03Rik	0	0	0	0	0	0	0	0	0	0	0	0	0	0	0	0	0	0
102633758	ENSMUSG00000113387	Gm31508	predicted gene, 31508	Gm31508	0	0	0	1	0	0	1	0	0	0	0	1	0	0	0	1	1	0
102633773	ENSMUSG00000121703	Gm31520	sterol-C5-desaturase pseudogene	Gm31520	0	0	0	0	0	0	0	0	0	0	0	0	0	0	0	0	0	0
102633780	ENSMUSG00000100816	Gm28321	predicted gene 28321	Gm28321	0	0	0	0	0	1	0	0	0	0	0	0	1	0	0	0	0	0
102633794	NA	LOC102633794	uncharacterized LOC102633794	LOC102633794	0	0	0	0	0	0	0	1	0	0	0	0	0	0	0	0	0	0
102633797	NA	Gm31537	predicted gene, 31537	Gm31537	0	0	0	1	0	0	2	1	0	1	0	1	0	0	0	1	1	0
102633805	ENSMUSG00000097752	Gm26688	predicted gene, 26688	Tfap2a-as1	0	0	0	0	0	0	0	0	0	0	0	0	0	0	0	0	0	0
102633824	NA	Gm13261	predicted gene 13261	Blustr	0	0	0	0	0	0	0	0	0	0	0	0	0	0	0	0	0	0
102633825	NA	Gm31556	predicted gene, 31556	Gm31556	0	0	0	0	0	0	0	0	0	0	0	0	0	0	0	0	0	0
102633829	NA	Gm31560	predicted gene, 31560	Gm31560	0	1	1	0	0	1	0	4	0	1	0	1	1	0	0	0	0	0
102633836	NA	Gm31566	predicted gene, 31566	Gm31566	0	0	0	0	0	0	0	0	0	0	0	0	0	0	0	1	0	0
102633851	NA	Gm31579	predicted gene, 31579	Gm44400	0	0	0	0	0	0	0	0	0	0	0	0	0	0	0	0	0	0
102633856	ENSMUSG00000115919	Gm31583	predicted gene, 31583	Gm31583	0	0	0	4	0	1	2	0	2	0	6	4	1	0	8	12	7	6
102633865	NA	Gm31590	predicted gene, 31590	Gm31590	0	0	0	0	0	0	0	0	0	0	0	0	0	0	0	0	0	0
102633867	ENSMUSG00000111657	Gm31592	predicted gene, 31592	Gm31592	0	0	0	0	0	0	0	0	0	0	0	0	0	0	0	0	0	0
102633869	NA	LOC102633869	uncharacterized LOC102633869	LOC102633869	0	0	0	0	0	0	0	0	0	0	0	0	0	0	0	0	0	0
102633872	ENSMUSG00000097362	Gm26544	predicted gene, 26544	Gm26544	0	0	0	0	0	0	0	0	0	0	0	0	0	0	0	0	0	0
102633880	ENSMUSG00000086693	A730081D07Rik	RIKEN cDNA A730081D07 gene	A730081D07Rik	0	0	0	0	0	0	0	0	0	0	0	0	0	0	0	0	0	0
102633882	NA	Gm26761	predicted gene, 26761	Gm26761	0	0	0	0	0	0	0	0	0	0	0	0	0	0	0	0	0	0
102633911	ENSMUSG00000085675	Gm12022	predicted gene 12022	Gm12022	0	0	0	0	0	0	0	0	0	0	0	0	0	0	0	0	0	0
102633918	NA	Gm12916	predicted gene 12916	Gm12916	0	0	0	0	0	0	0	0	0	0	0	0	0	0	0	0	0	0
102633924	NA	Gm31630	predicted gene, 31630	Gm31630	0	0	0	0	0	0	1	1	0	0	1	1	0	0	1	1	1	1
102633938	ENSMUSG00000121816	Gm38456	predicted gene, 38456	Gm38456	0	0	0	0	0	0	0	1	0	1	0	1	0	0	0	1	0	0
102633939	NA	Gm15518	predicted gene 15518	Gm15518	0	0	0	0	0	0	0	0	0	0	0	0	0	0	0	0	0	0
102633941	NA	Gm31641	predicted gene, 31641	Gm31641	0	0	0	0	0	0	0	0	0	0	0	0	0	0	0	0	0	0
102633942	ENSMUSG00000085275	Gm14487	predicted gene 14487	Gm14487	0	0	0	0	0	0	0	0	0	0	0	0	0	0	0	0	0	0
102633947	NA	Gm31646	predicted gene, 31646	Gm31646	0	0	0	0	0	0	0	0	0	0	0	0	0	0	0	0	0	0
102633950	ENSMUSG00000097104	Gm26579	predicted gene, 26579	Gm26579	0	0	0	0	0	0	0	0	0	0	0	0	0	0	0	0	0	0
102633986	NA	Gm31679	predicted gene, 31679	Gm31679	0	0	0	1	0	0	1	1	0	0	0	1	0	0	0	1	1	1
102634003	ENSMUSG00000105440	Gm31693	predicted gene, 31693	Gm43673	0	0	0	0	0	0	0	0	0	0	0	0	0	0	0	0	0	0
102634011	ENSMUSG00000097870	Gm26868	predicted gene, 26868	Gm26868	0	0	0	0	0	0	0	0	0	0	0	0	0	0	0	0	0	0
102634020	NA	Gm31706	predicted gene, 31706	Gm31706	0	0	0	0	0	0	0	0	0	0	0	0	0	0	0	0	0	0
102634034	NA	Gm31718	predicted gene, 31718	Gm45802	0	0	0	1	0	0	0	1	0	0	0	1	0	0	0	0	1	0
102634036	NA	Gm13847	predicted gene 13847	Gm13847	0	0	0	0	0	0	0	0	0	0	0	0	0	0	0	0	0	0
102634058	NA	Gm20208	predicted gene, 20208	Gm20208	0	0	0	0	0	0	0	0	0	0	0	0	0	0	0	0	0	0
102634061	ENSMUSG00000104659	Gm31739	predicted gene, 31739	Gm43619	0	0	0	0	0	0	0	0	0	0	0	0	0	0	0	0	0	0
102634075	ENSMUSG00000107441	Gm31747	predicted gene, 31747	Gm31747	0	0	0	0	0	0	0	0	0	0	0	0	0	0	0	0	0	0
102634076	NA	Gm20642	predicted gene 20642	Gm20642	0	0	0	0	0	0	0	0	0	0	0	0	0	0	0	0	0	0
102634079	ENSMUSG00000085531	Slc36a3os	solute carrier family 36 (proton/amino acid symporter), member 3, opposite strand	Gm12233	0	0	0	0	0	0	0	0	0	0	0	0	0	0	0	0	0	0
102634084	ENSMUSG00000104718	Gm31752	predicted gene, 31752	Gm43030	0	0	0	0	0	0	0	0	0	0	0	0	0	0	0	0	0	0
102634085	NA	Gm37168	predicted gene, 37168	Gm37168	0	0	0	0	0	0	0	0	0	0	0	0	0	0	0	0	0	0
102634096	ENSMUSG00000085596	Gm11476	predicted gene 11476	Gm11476	0	0	0	0	0	0	0	0	0	0	0	0	0	0	0	0	0	0
102634101	ENSMUSG00000112925	Gm31763	predicted gene, 31763	Gm31763	0	0	0	0	0	0	0	0	0	0	0	0	0	0	0	0	0	0
102634113	NA	Gm31774	predicted gene, 31774	Gm45775	0	0	0	1	0	0	0	3	0	1	0	0	0	0	0	0	0	0
102634125	NA	Gm31786	predicted gene, 31786	Gm45863	0	0	0	0	0	0	0	0	0	0	0	0	0	0	0	0	0	0
102634128	ENSMUSG00000109160	4930598N05Rik	RIKEN cDNA 4930598N05 gene	4930598N05Rik	0	0	0	0	0	0	0	0	0	0	0	0	0	0	0	0	0	0
102634132	NA	B230208B08Rik	RIKEN cDNA B230208B08 gene	B230208B08Rik	0	0	0	0	0	0	0	0	0	0	0	0	0	0	0	0	0	0
102634137	NA	Gm31793	predicted gene, 31793	Gm31793	0	1	0	0	0	0	0	0	0	0	0	1	1	0	0	0	0	0
102634154	NA	LOC102634154	uncharacterized LOC102634154	LOC102634154	0	0	0	0	0	0	0	0	0	0	0	0	0	0	0	0	1	0
102634170	NA	Gm31819	predicted gene, 31819	Gm31819	0	0	0	0	0	0	0	0	0	0	0	0	0	0	0	0	0	0
102634175	NA	Gm31822	predicted gene, 31822	Gm31822	0	0	0	0	0	0	0	0	0	0	0	0	0	0	0	0	0	0
102634183	ENSMUSG00000120651	Gm31828	predicted gene, 31828	Gm31828	0	0	0	0	0	0	0	0	0	0	0	0	0	0	0	0	0	0
102634193	NA	Gm31835	predicted gene, 31835	Gm31835	0	0	0	0	0	0	0	0	0	0	0	0	0	0	0	0	0	0
102634194	ENSMUSG00000100711	Gm29461	predicted gene 29461	Gm29461	0	0	0	0	0	0	0	0	0	0	0	0	0	0	0	0	0	0
102634205	ENSMUSG00000085257	Gm13264	predicted gene 13264	Gm13264	0	0	0	0	0	0	0	0	0	0	0	0	0	0	0	0	0	0
102634211	NA	Gm13990	predicted gene 13990	Gm13990	0	0	0	0	0	0	0	0	0	0	0	0	0	0	0	0	0	0
102634213	NA	Gm31852	predicted gene, 31852	Gm31852	0	0	0	0	0	0	0	1	0	0	0	1	0	0	0	1	1	0
102634221	NA	Gm31858	predicted gene, 31858	Gm31858	0	0	0	0	0	0	0	0	0	0	0	0	0	0	0	0	0	0
102634243	NA	Gm31875	predicted gene, 31875	Gm31875	0	0	0	0	0	0	0	0	0	0	0	0	0	0	0	0	0	0
102634251	NA	Gm31881	predicted gene, 31881	Gm43455	0	0	0	0	0	0	0	0	0	0	0	0	0	0	0	0	0	0
102634258	NA	Gm31887	predicted gene, 31887	Gm43385	0	0	0	0	0	0	0	0	0	0	0	0	0	0	0	0	0	0
102634268	ENSMUSG00000085413	Kbtbd8os	kelch repeat and BTB (POZ) domain containing 8, opposite strand	1700010K10Rik	0	0	0	0	0	0	0	0	0	0	0	0	0	0	0	0	0	0
102634287	ENSMUSG00000118316	Gm31908	predicted gene, 31908	Gm31908	0	0	0	0	0	0	0	0	0	0	0	0	0	0	0	0	0	0
102634291	NA	Gm31912	predicted gene, 31912	Gm31912	0	0	0	0	0	0	0	0	0	0	0	0	0	0	0	0	0	0
102634293	NA	Gm31914	predicted gene, 31914	Gm31914	0	0	0	0	0	0	0	0	0	0	0	0	0	0	0	0	0	0
102634295	NA	Gm16189	predicted gene 16189	Gm16189	0	0	0	0	0	0	0	0	0	0	0	0	0	0	0	0	0	0
102634300	NA	Prox2os	prospero homeobox 2 opposite strand	Gm19357	0	0	0	1	0	0	1	1	0	1	0	1	0	0	0	1	1	1
102634309	NA	Gm11419	predicted gene 11419	Gm11419	0	0	0	0	0	0	0	0	0	0	0	0	0	0	0	0	0	0
102634330	ENSMUSG00000112422	Gm31938	predicted gene, 31938	Gm31938	0	0	0	0	0	0	0	0	0	0	0	0	0	0	0	0	0	0
102634333	ENSMUSG00000090066	1110002E22Rik	RIKEN cDNA 1110002E22 gene	100039528	0	0	0	0	0	0	0	0	0	0	0	0	0	0	0	0	0	0
102634340	NA	Usp46os1	ubiquitin specific peptidase 46, opposite strand 1	1700094C10Rik	0	0	0	0	0	0	0	0	0	0	0	0	0	0	0	0	0	0
102634385	NA	Gm31981	predicted gene, 31981	Gm31981	0	0	0	0	0	0	0	0	0	0	0	0	0	0	0	0	0	0
102634389	ENSMUSG00000078648	Gm17546	predicted gene, 17546	Gm17546	0	0	0	0	0	0	0	0	0	0	0	0	0	0	0	0	0	0
102634401	ENSMUSG00000085015	Gm14424	predicted gene 14424	Gm14426	0	0	0	0	0	0	0	0	0	0	0	0	0	0	0	0	0	0
102634405	ENSMUSG00000086565	Gm13133	predicted gene 13133	Gm13133	0	0	0	0	0	0	0	0	0	0	0	0	0	0	0	0	0	0
102634418	NA	Gm32003	predicted gene, 32003	Gm32003	0	0	0	0	0	0	0	0	0	0	0	0	0	0	0	0	0	0
102634419	NA	Gm32004	predicted gene, 32004	Gm32004	0	0	0	0	0	0	0	0	0	0	0	0	0	0	0	0	0	0
102634431	ENSMUSG00000111602	Gm32014	predicted gene, 32014	Gm32014	0	0	0	0	0	0	0	0	0	0	0	0	0	0	0	0	0	0
102634434	NA	Gm32017	predicted gene, 32017	Gm32017	0	0	0	0	0	0	1	0	0	0	0	0	0	0	0	0	0	0
102634448	NA	Gm32029	predicted gene, 32029	Gm32029	0	0	0	0	0	0	0	0	0	0	0	0	0	0	0	0	0	0
102634450	NA	Gm32031	predicted gene, 32031	Gm45109	0	0	0	0	0	0	1	1	1	1	1	1	0	0	0	0	1	1
102634456	NA	Gm32036	predicted gene, 32036	Gm32036	0	0	0	0	0	0	0	0	0	0	0	0	0	0	0	0	0	0
102634473	ENSMUSG00000086727	Gm29669	predicted gene 29669	Gm29669	0	0	0	0	0	0	0	0	0	0	0	0	0	0	0	0	0	0
102634475	NA	Gm32051	predicted gene, 32051	Gm42749	0	0	0	0	0	0	0	0	0	0	0	0	0	0	0	0	0	0
102634481	NA	9330159H11Rik	RIKEN cDNA 9330159H11 gene	9330159H11Rik	0	0	0	0	0	0	0	0	0	0	0	0	0	0	0	0	0	0
102634490	ENSMUSG00000108986	Gm32061	predicted gene, 32061	Gm45009	0	0	0	0	0	0	0	0	0	0	0	0	0	0	0	0	0	0
102634499	NA	Zfp1000	zinc finger protein 1000	Gm10139	0	0	0	0	0	0	0	0	0	0	0	0	0	0	0	0	0	0
102634502	NA	2900060L22Rik	RIKEN cDNA 2900060L22 gene	100043685	0	0	0	0	0	0	0	0	0	0	0	0	0	0	0	0	0	0
102634513	ENSMUSG00000085681	Gm13982	predicted gene 13982	Gm13982	0	0	0	0	0	0	0	0	0	0	0	0	0	0	0	0	0	0
102634530	NA	Gm32089	predicted gene, 32089	Gm32089	0	0	0	0	0	0	0	0	0	0	0	0	0	0	0	0	0	0
102634531	ENSMUSG00000114807	Gm32090	predicted gene, 32090	Gm32090	0	0	0	0	0	0	0	0	0	0	0	0	0	0	0	0	0	0
102634541	NA	Gm28784	predicted gene 28784	Gm28784	0	0	0	0	0	0	0	0	0	0	0	0	0	0	0	0	0	0
102634543	NA	Gm29128	predicted gene 29128	Gm29128	0	0	0	0	0	0	0	0	0	0	0	0	0	0	0	0	0	0
102634550	ENSMUSG00000098519	Gm27166	predicted gene 27166	Gm27166	0	0	0	0	0	0	0	0	0	0	0	0	0	0	0	0	0	0
102634561	NA	Gm14377	predicted gene 14377	Gm14377	0	0	0	0	0	0	0	0	0	0	0	0	0	0	0	0	0	0
102634575	ENSMUSG00000110633	Gm32122	predicted gene, 32122	Gm45896	0	0	0	0	0	0	0	0	0	0	0	0	0	0	0	0	0	0
102634576	ENSMUSG00000114288	Gm32123	predicted gene, 32123	Gm32123	0	0	0	0	0	0	0	0	0	0	0	0	0	0	0	0	0	0
102634580	ENSMUSG00000097237	Gm26519	predicted gene, 26519	Gm26519	0	0	0	0	0	0	0	0	0	0	0	0	0	0	0	0	0	0
102634584	NA	2900024J01Rik	RIKEN cDNA 2900024J01 gene	2900024J01Rik	0	0	0	0	0	0	0	0	0	0	0	0	0	0	0	0	0	0
102634600	ENSMUSG00000112344	Gm32141	predicted gene, 32141	Gm32141	0	0	0	0	0	0	0	0	0	0	0	0	0	0	0	0	0	0
102634625	NA	Gm32164	predicted gene, 32164	Gm32164	0	0	0	0	0	0	0	0	0	0	0	0	0	0	0	0	0	0
102634628	NA	Gm11418	predicted gene 11418	Gm11418	0	0	0	0	0	0	0	0	0	0	0	0	0	0	0	0	0	0
102634634	NA	Gm20491	enolase 1, alpha non-neuron pseudogene	Gm20491	0	0	0	0	0	0	0	0	0	0	0	0	0	0	0	0	0	0
102634635	ENSMUSG00000112172	Gm32172	predicted gene, 32172	Gm32172	0	0	0	0	0	0	0	0	0	0	0	0	0	0	0	0	0	0
102634646	ENSMUSG00000086589	Gm12915	predicted gene 12915	Gm12915	0	0	0	1	0	0	1	0	0	1	0	1	0	0	0	1	0	0
102634658	NA	Gm27198	predicted gene 27198	Gm27198	0	0	0	0	0	0	0	0	0	0	0	0	0	0	0	0	0	0
102634661	ENSMUSG00000099878	Gm28178	predicted gene 28178	Gm28178	0	0	0	0	0	0	0	0	0	0	0	0	0	0	0	0	0	0
102634668	ENSMUSG00000103114	Gm32200	predicted gene, 32200	Gm32200	0	0	0	0	0	0	0	0	0	0	0	0	0	0	0	0	0	0
102634678	NA	Haglr	Hoxd antisense growth associated long non-coding RNA	6720416L17Rik	0	0	0	0	0	0	0	0	0	0	0	0	0	0	0	0	0	0
102634683	NA	Gm13012	predicted gene 13012	Gm13012	0	0	0	0	0	0	0	0	0	0	0	0	0	0	0	0	0	0
102634686	NA	Gm32214	predicted gene, 32214	Gm32214	0	0	0	0	0	0	0	0	0	0	0	0	0	0	0	0	0	0
102634697	NA	Gm15984	predicted gene 15984	Gm15984	0	0	0	0	0	0	0	0	0	0	0	0	0	0	0	0	0	0
102634716	NA	4930520E11Rik	RIKEN cDNA 4930520E11 gene	4930520E11Rik	0	0	0	1	0	0	1	1	0	0	0	1	0	0	0	0	0	0
102634738	ENSMUSG00000100053	Gm28154	predicted gene 28154	Gm28154	0	0	0	0	0	0	0	0	0	0	0	0	0	0	0	0	0	0
102634748	NA	Gm32255	predicted gene, 32255	Gm32255	0	0	0	0	0	0	0	0	0	0	0	0	0	0	0	0	0	0
102634753	ENSMUSG00000086833	Gm12440	predicted gene 12440	Gm12440	0	0	0	0	0	0	0	0	0	0	0	0	0	0	0	0	0	0
102634756	NA	Gm32262	predicted gene, 32262	Gm32262	0	0	0	0	0	0	0	0	0	0	0	0	0	0	0	0	0	0
102634769	NA	Gm32273	predicted gene, 32273	Gm32273	0	0	0	0	0	0	0	0	0	0	0	0	0	0	0	0	0	0
102634773	NA	Gm32276	predicted gene, 32276	Gm32276	0	0	0	0	0	0	0	0	0	0	0	0	0	0	0	0	0	0
102634775	NA	Gm32278	predicted gene, 32278	Gm32278	0	0	0	0	0	0	0	0	0	0	0	0	0	0	0	0	0	0
102634780	ENSMUSG00000117648	Gm32282	predicted gene, 32282	Gm32282	0	0	0	0	0	0	0	0	0	0	0	0	0	0	0	0	0	0
102634783	ENSMUSG00000084937	Gm11228	predicted gene 11228	Gm11228	0	0	0	0	0	0	0	0	0	0	0	0	0	0	0	0	0	0
102634806	NA	Gm32304	predicted gene, 32304	Gm32304	0	1	1	4	1	1	2	8	0	3	1	4	2	1	0	3	0	1
102634812	NA	Gm11694	ribosomal protein L39 pseudogene	Gm11694	0	0	0	0	0	0	0	0	0	0	0	0	0	0	0	0	0	0
102634817	ENSMUSG00000116530	Gm32312	predicted gene, 32312	Gm32312	0	0	0	0	0	0	0	0	0	0	0	0	0	0	0	0	0	0
102634844	ENSMUSG00000089964	Gm16582	predicted gene 16582	Gm16582	0	0	0	0	0	0	0	0	0	0	0	0	0	0	0	0	0	0
102634848	NA	Gm32335	predicted gene, 32335	Gm32335	0	0	0	0	0	0	0	0	0	0	0	0	0	0	0	0	0	0
102634853	ENSMUSG00000087333	Gm13652	predicted gene 13652	Gm13652	0	0	0	0	0	0	0	0	0	0	0	0	0	0	0	0	0	0
102634858	NA	Gm32342	predicted gene, 32342	Gm32342	0	0	0	0	0	0	3	0	0	0	0	0	0	0	0	1	0	0
102634871	NA	Gm32352	predicted gene, 32352	Gm45748	0	0	0	0	0	0	0	0	0	0	0	0	0	0	0	0	0	0
102634873	NA	D830015G05Rik	RIKEN cDNA D830015G05 gene	D830015G05Rik	0	0	0	0	0	0	0	0	0	0	0	0	0	0	0	1	1	0
102634881	NA	Gm32358	predicted gene, 32358	Gm32358	0	0	0	0	0	0	0	0	0	0	0	0	0	0	0	0	0	0
102634887	NA	Gm13112	predicted gene 13112	Gm13112	0	0	0	0	0	0	0	0	0	0	0	0	0	0	0	0	0	0
102634900	ENSMUSG00000097804	Gm16685	predicted gene, 16685	NAIL	0	0	0	0	0	0	0	0	0	0	0	0	0	0	0	0	0	0
[truncated: 26,444 more rows]
[truncated: 1 more columns]
