# Supplementary material for: Tracing specificity of immune landscape remodeling associated with distinct anticancer treatments
Source: iScience. 2025 Feb 20;28(3):112071. doi: 10.1016/j.isci.2025.112071 (PMC11930375; doi:10.1016/j.isci.2025.112071)
Supplement: Data S3. Table reporting the expression levels of immune checkpoints from transcriptomic studies in Alb-R26Met livers and tumors [file mmc4.xlsx]

## Sheet: immune-checkpoints
Table S8. Table reporting the expression levels of immune checkpoints and HCC markers from transcriptomic studies in Alb-R26Met livers and tumours (TPM_abundance).
Gene	HL_E20_S1	HL_E20_S2	HL_E20_S3	HL_E19_S4	HL_E19_S5	HL_E20_S6	T2_E20_S7	T3_E20_S8	T8_E19_S9	T6_E19_S10	T2_E19_S11	T3_E20_S12	T4_E19_S13	T3_E20_S14	T1_E19_S15	T2_E19_S16	T7_E19_S17	T11_E20_S18
Pdl1	0.833599	0.214132	0.343284	0.249001	0.400271	0.336544	0.883459	0.12131	0.468752	0.223342	1.76315	1.02829	0.349613	0.63705	0.442159	2.33088	0.278964	0.790702
Pdl2	0.06634	0	0	0	0	0	0.036299	0	0.085314	0.045967	0.078582	0.141183	0	0.06153	0.071847	0.804518	0.011031	0.031182
Pd1	0	0.033023	0	0	0	0	0.066199	0.024015	0.020658	0	0	0	0	0	0	0	0.008625	0
Cd80	0.524501	0.309963	0.167382	0.127702	0.240067	0.307677	0.161688	0.04946	0.43152	0.081968	0.385908	0.346565	0.228464	0.321071	0.090664	0.405366	0.031609	0.178626
Cd86	0.546792	0.154562	0.383751	0.388341	0.482582	0.433684	0.287063	0.206947	0.485264	0.196799	1.16057	0.653448	0.132618	0.63795	0.415349	0.957096	0.167367	0.329467
Ctla4	0	0.034187	0	0	0	0	0	0	0	0	0	0	0	0	0	0.191171	0	0
Galectin9	264.747	135.872	104.25	177.337	179.843	178.885	148.736	9.6916	167.169	167.731	248.053	105.973	107.526	171.425	166.326	134.469	102.266	169.035
Tim3	0.421174	0.101128	0.414069	0.366443	0.111605	0.52965	0.1053	0.064015	0.262745	0.262029	0.689262	0.416089	0.087721	0.311909	0.254395	0.515911	0.114993	0.122431
Lag3	0.365904	1.28564	0.167301	0.730877	1.04266	0.600552	0.125643	0.146658	0.525548	0.307282	1.45363	0.4255	0.165807	0.225551	0.413071	1.40915	0.204747	0.418064
Pvr	5.85509	2.31846	2.68134	1.94023	0.977622	3.37988	9.28021	1.19112	3.772	2.63359	4.51654	5.74768	3.04463	6.22028	4.98959	6.90846	4.43537	6.46112
Tigit	0	0.103752	0.046615	0.043652	0.093559	0.099121	0.234166	0.040092	0	0.075152	0.670134	0.09382	0.048955	0.363477	0.124491	1.30858	0.03611	0.092116
Tnfrsf14	11.2068	7.60598	7.47966	8.77709	6.68002	10.703	10.5849	1.64605	6.41294	2.89095	6.27265	4.4966	3.89724	12.5538	2.84824	8.28211	2.40325	7.30909
Btla	0.08593	0.152836	0.17688	0.037245	0.016833	0.207602	0.199737	0	0.023516	0.020432	0.173048	0.088362	0.013272	0.29501	0.12864	0.430435	0.051217	0.239211
Cd276	0.44092	0.273753	0.591967	0.186379	0.339419	0.14809	6.24125	0.575163	6.85977	2.25101	9.1925	3.55364	5.94483	5.08061	5.75127	6.27936	2.08282	2.86919
Vtcn1	0.258535	0.420765	0.124584	0.073682	0	0.165647	0	0.063182	0.1077	0.050984	0.045172	0.094584	0.033125	0.61164	0.149098	0.156896	0.05141	0.337799
Cd160	0.014554	0	0.21097	0.029864	0.031186	0.066346	0	0	0.111115	0	0.1822	0	0	0	0	0.045633	0	0.061753
Pvrl2	13.9164	15.2275	12.7461	17.1861	19.6489	17.0927	21.073	2.27765	18.7193	21.3885	26.1695	12.7775	14.7705	17.5662	23.6391	18.5657	14.695	20.4271
Cd96	0	0.061335	0	0	0.013779	0.209355	0.020475	0	0.030019	0	0.209285	0	0.050664	0	0.030427	0.039043	0	0.023732
Cd226	0.01742	0.148905	0.369877	0.03403	0.074468	0.427479	0.064866	0	0	0.054551	0.066691	0.03825	0.017723	0.21811	0.023477	0.237224	0.053006	0.050142
Cd200	0.94954	0.337421	0.251744	0.171455	0.208375	0.217271	4.16494	0.278187	0.371972	1.84745	2.96396	1.98489	1.27379	1.52505	1.68096	1.97394	2.11836	1.84937
Cd200r1	0.735423	0.620231	0.571805	0.280795	0.458668	0.57882	0.250851	0.004746	0.420711	0.398768	0.910779	0.37977	0.176123	0.952972	0.541726	1.12247	0.187346	0.580834
Cd200r2	0	0	0	0.045881	0	0	0	0	0	0	0	0	0	0	0	0	0	0
Cd200r3	0	0.081747	0.063762	0.27956	0	0.067968	0.040528	0	0	0	0.074538	0.033314	0	0.052771	0.020956	0.403253	0.111407	0.041773
Cd200r4	0.243067	0.131615	0.025122	0.121244	0.231104	0.366672	0.075509	0	0.047324	0	0.32443	0.076154	0.066537	0.143212	0.095911	0.71321	0.008308	0.08525
Ceacam1	0.295674	0.066545	0.066606	0.020962	0.021027	0.066566	0.04447	0.034031	0	0	0.022595	0.11223	0.011774	0.311273	0.028281	0.120978	0.036607	0.022055
Hmgb1	73.0087	66.8318	56.4814	62.0736	51.4263	55.8373	81.8951	7.07219	52.8554	59.7058	69.1003	63.6821	42.7789	67.2787	69.8763	52.5365	46.266	65.359
Fgl1	518.926	68.7245	70.0075	137.893	94.1868	132.455	162.559	18.3721	118.524	85.5141	157.797	222.924	57.7248	139.154	65.8193	315.968	182.109	94.4403
Cd28	0.120064	0.263034	0.140035	0.502134	0.058491	0.028255	0.043537	0	0.016705	0.04353	0.122903	0.0269	0.077933	0.018371	0.331597	0.956959	0.059616	0.055846
Icosl	0.623181	0.592508	0.49592	0.301072	0.196598	0.671632	7.35939	0.790843	1.95603	0.752968	1.65883	9.46875	2.6057	3.28724	2.47561	2.75252	1.46469	2.27862
Icos	0	0.164742	0.271543	0.035278	0.083834	0.138507	0.032657	0.007075	0.039039	0	0.192465	0.167792	0.052878	0.036586	0.055521	0.132456	0.004879	0.049432
Tnfsf14	0.354894	0.020326	0.135905	0.107056	0.036564	0	0.190676	0	0.017063	0.229257	0.082072	0.07206	0.036079	0.133378	0.04511	0.135924	0.021232	0.080913
Tnfsf9	0.073355	0.033688	0.045384	0	0.030373	0.241263	0	0	0.028421	0	0	0.091364	0.084343	0.039094	0	0.63353	0.035175	0.044854
Tnfrsf9	0.90686	0.547697	0.262825	0.192744	0	0.601108	0.221727	0	0.122682	0	0.225889	0.130158	0.127618	0.505347	0.135514	0.987621	0.073307	0.354736
Tnfsf4	0	0	0	0	0	0.099754	0	0	0	0	0.217934	0	0.013921	0	0	0.049823	0.010273	0
Ox40	0.451001	0.040612	0.402918	0.051293	0.224614	0	0.055239	0.223055	0.052519	0	0.039395	0.386285	0.02875	0.602567	0.153563	0.596667	0.065067	0.885252
Cd27	0	0	0.375459	0	0.08912	0.109925	0.095288	0.054612	0	0	0.545744	0.143135	0.097636	0.062174	0	0.329799	0.053702	0
Cd40	0.789052	0.384558	0.596095	0.195352	0.133787	0.598335	1.61718	0.500873	1.97869	0.384706	5.11409	2.71854	1.49095	2.14966	0.817171	1.19474	2.08133	2.63833
Cd40lg	0	0.117981	0.153411	0	0.04279	0.068299	0	0	0	0	0.025838	0	0.0378	0	0	0	0	0
Tnfsf18	0.065047	0	0	0	0.081083	0	0.111628	0.004431	0.012698	0	0.126488	0	0.021452	0.059453	0.160151	0.219241	0.057241	0.035128
Tnfrsf18	0.050158	0	0.155262	0.057988	0	0.045834	1.21854	0	1.69954	0.569822	3.55952	2.55528	2.74405	3.61478	2.49261	3.88438	2.26602	3.45313

## Sheet: HCC markers
Gene	HL_E20_S1	HL_E20_S2	HL_E20_S3	HL_E19_S4	HL_E19_S5	HL_E20_S6	T2_E20_S7	T3_E20_S8	T8_E19_S9	T6_E19_S10	T2_E19_S11	T3_E20_S12	T4_E19_S13	T3_E20_S14	T1_E19_S15	T2_E19_S16	T7_E19_S17	T11_E20_S18
Afp	2.73462	0.134026	0.044719	0.270238	0.37647	0.266029	39.7948	1.99159	40.1572	14.8821	74.5138	45.1297	29.3866	44.3506	67.6556	163.977	31.0169	25.0207
Gpc3	0.433548	0.295869	0.173112	0.084301	0.124729	0.113768	16.2111	4.71858	17.3988	2.42476	9.02031	16.7346	19.9368	15.0139	80.4393	185.924	4.43616	16.5367
Glul	435.363	205.731	336.528	409.848	377.641	440.505	25.1059	9.91637	101.633	175.243	141.94	46.5859	72.8948	356.178	98.7379	6144.05	61.6514	152.735
Cltc	135.878	44.4298	52.1764	54.3741	35.4908	68.4552	110.839	6.79637	75.7811	86.7531	104.172	84.7662	71.8474	98.242	88.3254	88.1117	85.2607	88.9825
Hspa8	2276.55	1181.23	988.928	712.505	1002.14	979.568	1786.69	109.761	1225.01	1324.08	2000.15	2093.13	1873.91	1481.47	1764.1	1905.14	1170.97	1362.51
Hspa1a	1.95196	3.14668	2.95621	1.10654	1.51798	1.11702	0.091225	1.11048	1.10524	1.0289	1.40079	5.73085	3.53021	2.66459	0.146865	8.30747	0.756321	3.43212
Hspa4	52.3168	27.8858	23.5474	25.6749	25.6996	32.3052	31.7798	4.41417	28.6679	28.572	43.2117	28.3822	26.1387	35.868	32.5937	36.6475	22.3006	30.9736
Hspa4l	12.7544	5.55743	3.87801	5.40671	5.19707	8.33396	22.171	1.23813	11.1305	9.8635	13.2945	17.7085	9.74931	12.6326	10.398	10.5107	12.9812	12.9099
Hspa12b	0.416259	0.510516	0.207942	0.454215	0.371829	0.564939	1.38433	0.346493	0.602647	0.869419	0.663505	1.01216	0.460509	0.913951	0.762747	0.69872	0.672153	1.05931
Hspa5	945.316	321.148	256.101	366.744	373.076	397.532	717.882	196.065	1158.72	375.534	869.694	937.882	967.396	680.073	1454.17	731.7	433.822	386.271
Hspa2	0.971432	1.23679	2.78767	1.25132	0.84891	1.0171	0.598921	0	0.551804	0	0.72854	0.840907	0.427958	1.46366	0.537808	1.50568	0.420028	0.58035
Hspa9	311.452	178.269	187.371	196.319	180.751	250.612	187.802	6.48206	122.541	189.899	192.834	107.561	111.934	205.557	187.681	152.693	73.991	95.48
Hspa12a	0.283329	0.598585	0.449886	0.446565	0.426058	0.508804	0.357851	0.077646	0.247238	0.10133	0.130421	0.378806	0.130227	0.796619	0.285005	0.102622	0.150829	0.389885
Hspa14	6.16789	2.92586	2.89972	2.88331	4.11252	3.60151	4.14432	0.300401	3.96446	2.9148	6.16482	6.08626	3.54782	5.72403	5.17493	5.11195	2.57045	4.70444
Hspa13	13.7023	5.83747	7.66072	6.37062	7.99785	9.51562	11.4727	2.37149	15.4554	10.1521	16.9328	10.0946	11.4343	10.2984	19.6262	15.1283	8.82728	7.82008
Hspa1l	0.017733	0	0.065881	0.032686	0.085472	0.040765	0	0	0.038774	0	0.027857	0.089726	0	0.043801	0.028184	0	0.00753	0
Hspa1b	0.47043	1.49345	2.05396	0.628272	1.29882	1.42466	2.1831	0.150279	1.76733	0.630595	1.70279	3.41143	2.81982	1.45451	1.03571	4.82189	1.73921	1.38424
PTK7	0.275484	0.257931	0.150572	0.21401	0.1376	0.255795	2.55633	0.207347	1.34888	0.308978	0.613309	1.20653	1.01418	1.3325	0.6151	1.84919	0.396341	1.02527
